# Supplementary material for: Single-cell expression profiling of bat wing development
Source: Nat Commun. 2025 Jul 18;16:6612. doi: 10.1038/s41467-025-61944-2 (PMC12274464; doi:10.1038/s41467-025-61944-2)
Supplement: Supplementary file 3 — Supplementary Data 1 [file 41467_2025_61944_MOESM3_ESM.xlsx]

## Sheet: Sheet 1
Supplementary Data 1. Digit measurements for three species across different developmental stages.
Species	# Individual	Stage	Limb	Cranial width	Digit I	Digit II	Digit III	Digit IV	Digit V
Miniopterus fuliginosus	1	CS16	F	3862.03	826.679	1345.22	1934.48	1642.68	1247.8
			H		784.735	1126.28	1107.23	1062.02	1042.5
	2	CS16	F	3404.83	562.524	1060.4	1297.17	1243.08	858.275
			H		NA	755.448	736.817	845.76	567.682
	3	CS16	F	3281.2	750	1325.87	1720.79	1656.38	1011.17
			H		536.032	1084.72	1126.31	1235.88	951.567
	4	CS17	F	4296.41	932.767	1257.72	2058.42	1721.36	1369.17
			H		880.643	1150.89	1382.45	1299.46	1104.38
	5	CS17	F	4367.01	1053.02	1391.89	1991.25	1684.6	1408.43
			H		999.702	1394.39	1446.8	1357.51	1173.01
	6	CS17	F	4068.54	1035.68	1459.87	2069	1863	1556.04
			H		967.682	1308.01	1243.36	1224.69	1111.9
	7	CS18	F	4297.81	1101.21	1694.6	2529.85	2086.19	1662.47
			H		1113.55	1443.26	1494.51	1450.31	1342.63
	8	CS18	F	4525.78	1050.66	1700.33	2637.76	2247.08	1691.48
			H		1168.16	1528.11	1576.94	1526.7	1403.22
	9	CS18	F	4353.34	1244.69	1688.15	2674.95	2265.06	1741.27
			H		1213.95	1496.91	1568.17	1495.48	1377.08
	10	CS19	F	5151.35	1579.39	2757.95	4127.81	3481.2	2885.72
			H		1538.63	1982.37	2074.01	2055.08	1919.26
	11	CS19	F	5321.08	1592.45	2923.3	4389.05	3603.48	2903.76
			H		1618.38	1993.69	2099.59	2074.22	1955.16
	12	CS20	F	6049.25	1763.42	3718.85	5889.01	4598.76	3992.32
			H		1895.04	2339.47	2431.17	2399.33	2262.24
	13	CS20	F	5552.91	1622.51	3438.69	5295.78	4218.69	3601.56
			H		1902.3	2348.29	2402.22	2320.08	2216.43
	14	CS20	F	6052.11	1749.01	3590.15	5663.31	4619.07	4027.27
			H		1845.3	2269.9	2313.14	2394.34	2251.02
	15	CS21	F	6816.38	2256.13	5462.14	10574.6	8258.31	6884.64
			H		2644.98	3015.54	3079.78	3074.12	2987.45
	16	CS21	F	6548.17	2647.78	5447.92	10424.4	8151.01	6715.16
			H		2691.85	3179.19	3225.64	3235.97	3003.66
	17	CS21	F	6840.75	2511.31	5515.77	10732	8630.58	7145.64
			H		2732.78	3284.86	3298.09	3292.39	3101.73
Rhinolophus sinicus	1	CS16	F	3616.1	564.26	805.532	1255.41	1130.92	912.408
			H		523.224	567.381	607.681	655.816	638.593
	2	CS16	F	3443	703.68	1043.05	1597.79	1415.78	1280.62
			H		820.768	1053.42	1272.04	1142.92	756.27
	3	CS16	F	3943.2	901.308	1246.23	1869.85	1773.38	1544.31
			H		833.726	1151.36	1331.08	1385.84	1293.59
	4	CS17	F	4447.3	1117.43	1259.15	2389.75	1947.54	1886.8
			H		1219.63	1376.31	1420.2	1502.76	1374.18
	5	CS17	F	4386.2	1208.02	1309.58	2455.39	2092.89	1928.72
			H		1202.24	1413.11	1414.82	1651.84	1418.26
	6	CS17	F	4200.5	1173.04	1279.82	2253.43	1944.02	1656.56
			H		1105.87	1394.4	1575.8	1586.03	1472.27
	7	CS18	F	5227.8	1661.08	1573.56	3213	2683.44	2323.5
			H		1500.54	1876.36	1852.44	1925.56	1648.78
	8	CS18	F	4689.6	1480.38	1550.6	3006.27	2431.29	2096.32
			H		1431.75	1684.45	1692.65	1746.87	1584.62
	9	CS18	F	5272.4	1589.27	1623.95	3115.25	2728.75	2440.68
			H		1650.51	1955.34	2034.28	2068.44	1934.38
	10	CS19	F	5641	1781.82	2438.75	4317.59	3750.11	3211.76
			H		1814.61	2043.38	2156.89	2208.59	2088.45
	11	CS19	F	5407.1	1585.34	1942.23	3328.32	2826.72	2385.18
			H		1490.86	1746.13	1822.23	1876.79	1711.97
	12	CS19	F	5474.7	1638.42	2020.18	3812.21	3314.81	2707.18
			H		1699.53	1896.83	1974.62	2008.63	1877.87
	13	CS20	F	6436.6	2520.13	3234.86	6902.94	5912.72	5446.12
			H		2648.32	2950.19	2982.47	3080.62	2917.65
	14	CS20	F	6654.7	2424.69	3462.38	7222.69	6152.85	5466.96
			H		2716.69	2959.48	3067.37	3134.5	2970.2
	15	CS20	F	6802.7	2286.52	3883.41	7970.87	7064.15	5997.04
			H		2903.24	3257.51	3387.9	3497.77	3301.74
	16	CS21	F	8652.2	3741.57	5401.37	11731.7	10180.2	9296.81
			H		4175.3	4367.23	4344.98	4503.69	4316.22
	17	CS21	F	8112.9	3379.72	4385.35	9848.58	8519.78	8025.99
			H		3437.28	3589.22	3719.46	3879.5	3819.25
	18	CS21	F	7733.6	3283.3	4587.05	9605.32	7944.22	7260.67
			H		3360.91	3526.97	3553.08	3707.43	3551.81
Mus musculus	1	E13.5	F	3783.13	477.787	1075.96	1106.76	1017.09	700.877
			H		670.428	1093.77	1043.69	1168.01	777.679
	2	E13.5	F	3468.8	536.963	1130.6	1199.7	1133.07	769.058
			H		715.617	1208.91	1187.06	1261.94	788.261
	3	E13.5	F	3310.13	440.484	1160.22	1321.89	1226.31	819.762
			H		571.385	1291.32	1326.95	1306.02	845.24
	4	E14.0	F	3827.43	691.417	1447.11	1587.71	1481.37	1045.17
			H		820.528	1545.24	1656.08	1672.46	1185.61
	5	E14.0	F	3900.8	666.343	1368.31	1544.26	1444.05	1028.77
			H		808.088	1538.51	1605.3	1631.63	1194.92
	6	E14.0	F	3818.07	719.288	1521.61	1677.99	1555.93	1180.01
			H		875.198	1720.58	1816.49	1825.18	1325.05
	7	E14.5	F	4300.73	652.156	1347.56	1458.15	1347.38	995.18
			H		915.063	1532.66	1592.08	1612.61	1179.91
	8	E14.5	F	4464.63	693.885	1429.05	1596.98	1517.55	1110.64
			H		836.86	1686.94	1822.79	1818.31	1343.35
	9	E14.5	F	3880.16	770.993	1668.07	1815.06	1750.6	1310.19
			H		1008.55	1920.55	2001.56	2028.35	1460.3
	10	E15.5	F	4403.35	767.623	1589.14	1781.34	1668.38	1218.29
			H		1081.61	1963.44	2069.16	2098.7	1587.62
	11	E15.5	F	4466.91	732.366	1606.72	1802.68	1656.04	1154.22
			H		1040.22	1919.43	1991.43	1952.63	1557.37
	12	E15.5	F	4433.64	754.304	1530.29	1751.33	1711.52	1270.73
			H		1197.49	2216.11	2259.1	2314.36	1896.31
	13	E16.5	F	4720.37	841.673	1878.18	2059.19	1953.82	1482.76
			H	4720.37	1330.39	2353	2450.09	2485.59	2104.79
	14	E16.5	F	5387.5	784.234	2052.36	2333.28	2237.15	1803.68
			H		1444.33	2671.95	2764.27	2744.22	2073.33
	15	E16.5	F	4845.79	893.846	1805.87	2015.39	1943.73	1456.81
			H		1327.02	2347.26	2431.26	2459.47	2047.26
	16	E17.5	F	6014.82	1007.98	2213.22	2466.65	2342.17	1794.83
			H		1566.85	3009.32	3172.18	3252.88	1897.55
	17	E17.5	F	5648.19	962.905	2183.39	2443.34	2299	1770.56
			H		1772.86	2911.66	3011.07	3035.77	2673.07
	18	E17.5	F	5564.49	1001.62	2180.1	2472.89	2266.1	1716.73
			H		1735.86	2899.66	3027.08	3048.34	2674.13
*The unit of numbers is μm
