# Supplementary material for: Single-cell expression profiling of bat wing development
Source: Nat Commun. 2025 Jul 18;16:6612. doi: 10.1038/s41467-025-61944-2 (PMC12274464; doi:10.1038/s41467-025-61944-2)
Supplement: Supplementary file 4 — Supplementary Data 2 [file 41467_2025_61944_MOESM4_ESM.xlsx]

## Sheet: sheet 1
Supplementary Data 2. Summary of clean scRNA-seq datasets for the developing bat and mouse limbs using SPLiT-seq.
Species	Embryonic stage	Tissue	# reads (primer: Oligo dT)	# bases (primer: Oligo dT)	# reads (primer: Random)	# bases (primer: Random)
	CS16	Forelimb/Hindlimb	616.0 M	184.8 Gb	345.4 M	103.6 Gb
Rhinolophus sinicus	CS18	Forelimb/Hindlimb
	CS20	Forelimb/Hindlimb
	E13.5	Forelimb	647.5 M	194.3 Gb	498.3 M	149.5 Gb
Mus musculus	E14.5	Forelimb
	E16.5	Forelimb
