# Supplementary material for: Single-cell expression profiling of bat wing development
Source: Nat Commun. 2025 Jul 18;16:6612. doi: 10.1038/s41467-025-61944-2 (PMC12274464; doi:10.1038/s41467-025-61944-2)
Supplement: Supplementary file 5 — Supplementary Data 3 [file 41467_2025_61944_MOESM5_ESM.xlsx]

## Sheet: sheet 1
Supplementary Data 3. Barcode information of SPLiT-seq for different samples.
Species	Tissue	Embryonic stage	Primer	Barcode
Rhinolophus sinicus	Forelimb	CS16	d(T)	AGTGGTCA
				AAGACGGA
				ATCCTGTA
				CGAACTTA
		CS18		CAGATCTG
				ACAGCAGA
				GACTAGTA
				CTCAATGA
		CS20		ACAAGCTA
				ACGTATCA
				CATACCAA
				GAATCTGA
	Hindlimb	CS16		ACCACTGT
				AAGGTACA
				ATTGAGGA
				CGACTGGA
		CS18		CATCAAGT
				ACCTCCAA
				CAATGGAA
				CTGAGCCA
		CS20		CTGTAGCC
				ACTATGCA
				CAGCGTTA
				CAAGACTA
	Forelimb	CS16	Random	GCTAACGA
				TGAAGAGA
				AGATGTAC
				CCTCTATC
		CS18		GGTGCGAA
				TGGTGGTA
				AGGCTAAC
				CTAAGGTC
		CS20		GTCTGTCA
				AAGAGATC
				CAAGGAGC
				GAGTTAGC
	Hindlimb	CS16		GCTCGGTA
				TGGAACAA
				AGCACCTC
				CGACACAC
		CS18		GTACGCAA
				TTCACGCA
				ATAGCGAC
				GAACAGGC
		CS20		GTGTTCTA
				AAGGACAC
				ATTGGCTC
				GATGAATC
Mus musculus	Forelimb	E13.5	d(T)	ACATTGGC
				ACACAGAA
				CAACCACA
				CGCATACA
		E14.5		CGCTGATC
				ACGCTCGA
				CACTTCGA
				CTGGCATA
		E16.5		AGTACAAG
				AGAGTCAA
				CCAGTTCA
				GAGCTGAA
		E13.5	Random	GGAGAACA
				TGGCTTCA
				AGCCATGC
				CGGATTGC
		E14.5		GTCGTAGA
				AACTCACC
				ATCATTCC
				GACAGTGC
		E16.5		TAGGATGA
				AATCCGTC
				CACCTTAC
				GCCAAGAC
