# Supplementary material for: Single-cell expression profiling of bat wing development
Source: Nat Commun. 2025 Jul 18;16:6612. doi: 10.1038/s41467-025-61944-2 (PMC12274464; doi:10.1038/s41467-025-61944-2)
Supplement: Supplementary file 6 — Supplementary Data 4 [file 41467_2025_61944_MOESM6_ESM.xlsx]

## Sheet: sheet 1
Supplementary Data 4. Summary of clean scRNA-seq datasets for the developing bat limbs using 10 × Genomics
Organism	Embryonic stage	Tissue	# reads	# bases
Rhinolophus sinicus	CS21	Forelimb	338.4 M	101.5 Gb
		Hindlimb	375.0 M	112.5 Gb
