# Supplementary material for: Single-cell expression profiling of bat wing development
Source: Nat Commun. 2025 Jul 18;16:6612. doi: 10.1038/s41467-025-61944-2 (PMC12274464; doi:10.1038/s41467-025-61944-2)
Supplement: Supplementary file 7 — Supplementary Data 5 [file 41467_2025_61944_MOESM7_ESM.xlsx]

## Sheet: sheet 1
Supplementary Data 5. Summary of bulk RNA-seq datasets for the developing bat limbs.
Organism	Embryonic stage	# individual	Tissue	# reads (M)	# bases (Gb)
Rhinolophus sinicus	CS18	1	Forelimb	25.2	7.6
			Hindlimb	29.7	8.9
		2	Forelimb	29.4	8.8
			Hindlimb	31	9.3
	CS20	1	Forelimb	30.2	9.1
			Hindlimb	29.1	8.7
		2	Forelimb	28.8	8.6
			Hindlimb	23.3	7
