# Supplementary material for: Single-cell expression profiling of bat wing development
Source: Nat Commun. 2025 Jul 18;16:6612. doi: 10.1038/s41467-025-61944-2 (PMC12274464; doi:10.1038/s41467-025-61944-2)
Supplement: Supplementary file 8 — Supplementary Data 6 [file 41467_2025_61944_MOESM8_ESM.xlsx]

## Sheet: sheet 1
Supplementary Data 6. The 13 master TFs and their TGs differentially expressed between the developing bat forelimbs and hindlimbs.
master TFs	TGs
PRDM6	COL12A1
HIVEP2	COL12A1
CREB3L1	COL12A1
CREB3L1	FN1
ZNF366	PRSS35
CREB3L1	ADAMTS9
KLF7	AKAP12
CREB3L1	AKAP12
CREB3L1	HOXD11
CREB3L1	IGF2R
CREB3L1	PHEX
KLF7	SCUBE3
CREB3L1	SCUBE3
CREB3L1	CD44
NUP107	BARX2
PRDM6	FMNL2
PRDM6	IRX6
PRDM6	MEIS2
PKNOX1	C1orf43
CREB3L1	C1orf43
CREB3L1	GAP43
PRDM6	ZNF385D
PRDM6	RSPO3
PRDM6	ATRNL1
CREB3L1	ATRNL1
PRDM6	TOX
NR3C1	PDGFD
HNF4G	PDGFD
PRDM6	EMILIN2
HNF4G	DPH5
CREB3L1	FRZB
NR3C1	NRCAM
PRDM6	RGL1
HIVEP2	HIVEP2
CREB3L1	HIVEP2
KLF7	VCL
PRDM6	NDNF
NR3C1	NDNF
NR3C1	NT5DC3
NR3C1	SLIT2
CREB3L1	PABPC4
ZNF366	PHACTR1
CREB3L1	PHACTR1
PRDM6	DST
NR3C1	CACNB2
PRDM6	SFMBT2
HNF4G	ADGRG2
PRDM6	FAT4
KLF7	LRRTM3
FERD3L	LRRTM3
PRDM6	CSRNP3
FERD3L	CSRNP3
CREB3L1	CSRNP3
TWIST1	TSHZ3
NR3C1	BRINP3
NR3C1	LHX8
ZNF366	CORIN
PKNOX1	MYRIP
NR3C1	MYRIP
NR3C1	AIG1
HIVEP2	LIN28B
SIM1	No differentally expressed TG
IRF3	No differentally expressed TG
