# Supplementary material for: Single-cell expression profiling of bat wing development
Source: Nat Commun. 2025 Jul 18;16:6612. doi: 10.1038/s41467-025-61944-2 (PMC12274464; doi:10.1038/s41467-025-61944-2)
Supplement: Supplementary file 9 — Supplementary Data 7 [file 41467_2025_61944_MOESM9_ESM.xlsx]

## Sheet: sheet 1
Supplementary Data 7. Differentially activated TFs in bat forelimb and hindlimb for each cell population.
Limb	Cell populations	TF
Forelimb	EMP	TBX15
		STAU2
		HMGA2
		E2F6
		MEOX2
		BRF1
		HOXD8
		NFYC
		USF2
		HINFP
		ELK1
		ZNF263
		NFIX
		HOXD10
		HOXA7
	AMP	ETV4
		MAX
		SREBF1
		SP1
		BHLHE40
		ZNF143
		NFE2L2
		SREBF2
		NFYB
		NFIL3
		CCNT2
	ZMP	CREB3L1
		HINFP
		BACH1
		HOXD8
		HOXD10
		HMGA2
		FOXJ2
		KLF7
		HES1
		CEBPG
		E2F6
		CREB3
		HOXC9
		RFX5
		OSR2
		HOXA7
		POU6F1
		ZNF274
		SETDB1
		TBX2
		FOXK1
		CCNT2
		TGIF1
		NR2F6
		TAF7
		KDM4B
		PRKAA1
	CP	CHD2
		CREB3L2
		HOXD8
		HOXD10
		FOXJ2
		HOXA9
		OSR2
		RFX2
		HOXA7
		ETV5
		SETDB1
		FOXO3
		BACH2
		FOXJ3
		ZNF91
	Chondrocyte	TBX15
		ZEB1
		HDAC2
		BRCA1
		HMGA2
		E2F6
		HOXD8
		CREB1
		ZNF263
		HOXD10
		HOXA7
	OP	HOXA7
		ZNF467
		HOXD10
		FOXJ2
		CREB3
		FOXO3
		SOX5
		ETV5
		NFYC
		HOXD8
		ETV4
		ELK4
		SIN3A
		TEAD2
		HMGA2
		FOXP2
		STAU2
		CREB3L2
		CHD2
		HDAC2
		ZEB1
		TBX15
	Osteoblast	HOXD10
		FOXJ2
		CREB1
		USF2
		ETV4
		RB1
Hindlimb	EMP	NRF1
		YY1
		TFDP2
		TRIM28
		GABPA
		TCF4
		JUN
		UBTF
		NR2F1
		REST
		MSX1
		ZNF76
		RFX4
		TCF3
		PRRX2
		SMAD5
	AMP	ZEB1
		BRF1
		RELA
		GRHL2
		SP2
		MEOX2
		MEIS1
		PSMD12
		LMX1B
		BACH1
		RXRB
		STAT5A
	ZMP	YY1
		POLR2A
		TRIM28
		LEF1
		NR2F1
		REST
		ARID3A
		RFX4
		TCF3
		IRF3
		ETV3
	CP	ZEB1
		HDAC2
		NRF1
		BCLAF1
		YY1
		CUX1
		TEAD2
		GABPB1
		TRIM28
		RBBP5
		CREB1
		GABPA
		GRHL1
		TET1
		JUN
		GLI1
		NR2F1
		LMX1B
		RUNX2
		REST
		ARID3A
		TCF3
		PRRX2
		EMX2
		SMAD5
	Chondrocyte	POLR2A
		PITX1
		ZNF800
		KLF5
		ZNF585A
		ZNF281
		JUN
		UBTF
		DEAF1
		RELA
		ATF6
		NR2F2
		NKX2-2
		VEZF1
		NFATC3
	OP	RXRA
		PITX1
		ZNF800
		MAX
		KLF4
		PKNOX1
		NFE2L2
		CLOCK
		ZNF585A
		MSX1
		STAT1
		SP2
		MXI1
		HOXA13
		TCF7
		PSMD12
		RBBP5
		ZBTB33
		NR2C1
		BRF1
		UBTF
		NFKB2
		RELA
		ALX4
		SETDB1
		KLF13
		HINFP
		BACH1
		HOXC9
		CEBPG
		XBP1
		HES1
		LEF1
		ZBTB18
		CDX4
		SMAD5
		ATF6
		SP3
		ELK1
		RFX4
		PLAGL2
		NKX2-2
		TBP
		ZNF14
		VEZF1
		POLE3
		ATF4
		EP300
		BHLHE40
		ZNF76
		NFATC3
		TFCP2
		ETS2
		NFIX
		NFIC
		IRF3
		ZNF444
		RFX2
		ZNF516
	Osteoblast	POLR2A
		CUX1
		TEAD2
		KLF5
		RBBP5
		SREBF2
		THAP1
		SP4
		NFATC1
		JUN
		PSMD12
		NR2C1
		NFYB
		BACH1
		REST
		MSX1
		ARID3A
		RFX4
		HINFP
		TAF7
		STAT1
		PRRX2
		POLE3
		NR2F2
		EMX2
