# Supplementary material for: Single-cell expression profiling of bat wing development
Source: Nat Commun. 2025 Jul 18;16:6612. doi: 10.1038/s41467-025-61944-2 (PMC12274464; doi:10.1038/s41467-025-61944-2)
Supplement: Supplementary file 10 — Supplementary Data 8 [file 41467_2025_61944_MOESM10_ESM.xlsx]

## Sheet: sheet 1
Supplementary Data 8. Top 20 enriched GO terms for differentially expressed genes between the developing bat forelimbs and hindlimbs across different cell clusters.
Limb type	Cell clusters	Term	LogP	Log(q-value)	Description	Symbols
Bat forelimb	EMP	GO:0001568	-12.3057	-8.35797	blood vessel development	ACVR1,COL15A1,FN1,HOXA7,MEOX2,NOTCH2,PECAM1,SFRP2,SIX1,SLC1A1,TBX5,TBX3,TGFBR3,SLIT2,WARS2,ADAMTS9,NDNF,RSPO3,CCBE1,HOXD11,TNC,RSPO2
		GO:0007389	-10.1843	-6.7023	pattern specification process	ACVR1,ETS2,HOXA7,HOXD3,HOXD8,HOXD10,HOXD11,MEIS2,MEOX2,NOTCH2,PBX3,SFRP2,SIX1,TBX5,TBX3,TBX18,COL12A1,FN1,TBX15,HMGA2,RSPO3,RSPO2,GAP43,TOX,BARX2,DMRT2,HINFP
		GO:0048729	-8.81113	-5.53321	tissue morphogenesis	ACVR1,FAT1,HOXD11,TNC,NOTCH2,SFRP2,SIX1,TBX5,TBX3,TGFBR3,VCL,HMGA2,TBX18,SLIT2,RSPO3,RSPO2,APP,GAP43,FN1,GFRA1,DMRT2,LHX8
		GO:0030198	-7.76477	-4.69721	extracellular matrix organization	APP,COL12A1,COL15A1,SFRP2,COL14A1,NID2,ADAMTS9,SMOC1,NDNF,EGFLAM,ADAMTS19
		GO:0060923	-7.73386	-4.69721	cardiac muscle cell fate commitment	ACVR1,TBX5,TBX3,TBX18,HOXD10,MEOX2,NOTCH2,SIX1,TGFBR3,BARX2,ADAMTS9,SLIT2,SFRP2,SMOC1,RSPO2,HINFP,DOCK5,FN1,CDK6,TNC
		GO:0010810	-6.48461	-3.68381	regulation of cell-substrate adhesion	CDK6,EPHA3,FN1,HOXA7,PRKCE,VCL,NDNF,DOCK5,EGFLAM,SFRP2,EMILIN2,PDGFD
		GO:0030900	-6.02122	-3.35362	forebrain development	APP,CDK6,TBX3,NUMB,SLIT2,TOX,NDNF,FAT4,PTCHD1,PHACTR1,LHX8,MEIS2,PBX3,SLC1A1
		GO:0048863	-6.01857	-3.35362	stem cell differentiation	ACVR1,CDK6,FN1,HOXA7,SFRP2,SIX1,TBX3,HMGA2,TBX5,TGFBR3,COL12A1,ETS2
		GO:0030336	-5.47765	-2.86483	negative regulation of cell migration	ARHGDIB,DCN,HOXA7,MEOX2,SFRP2,TBX5,VCL,SLIT2,ADAMTS9,EMILIN2,ARSB,PRKCE,SASH1,DOCK5,CCBE1
		GO:0007219	-5.09023	-2.57514	Notch signaling pathway	APP,CDH6,CDK6,HOXD3,NOTCH2,SIX1,SFRP2,BRINP3
		GO:0040017	-5.05991	-2.56931	positive regulation of locomotion	ACVR1,APP,FN1,PECAM1,PRKCE,NUMB,SLIT2,AKAP12,SASH1,DOCK5,PDGFD,CCBE1,GFRA1,SFRP2,HMGA2,PID1,CDCA8,NOTCH2,SORL1
		GO:0070848	-5.01914	-2.55413	response to growth factor	ACVR1,ELK1,GALNT3,GFRA1,TNC,MEIS2,NOTCH2,SFRP2,TGFBR3,NDNF,PDGFD,ETS2,MEST,TBX3,HMGA2,SORL1,PEG10,SCUBE3,CDK6,SMOC1,EPHA3,TBX5,ABTB3
		GO:0034330	-4.97242	-2.55011	cell junction organization	APP,CACNB2,CDH6,FN1,TNC,PECAM1,SLC1A1,VCL,PKP4,NUMB,NLGN4Y,ACVR1,FAT1,COL14A1,FAT4,CDK6,NOTCH2
		GO:0045765	-4.84547	-2.4755	regulation of angiogenesis	DCN,SFRP2,HMGA2,WARS2,SASH1,ADAMTS9,EMILIN2,ISM1,CCBE1,PRKCE,DOCK5
		GO:0090287	-4.76772	-2.43796	regulation of cellular response to growth factor stimulus	DCN,NOTCH2,SFRP2,SORL1,TGFBR3,SLIT2,PEG10,CCBE1,SCUBE3,DOCK5,PDGFD
		GO:0061053	-4.7279	-2.4102	somite development	MEOX2,SFRP2,SIX1,TBX18,DMRT2,HOXD8,TBX3
		GO:0007167	-4.32209	-2.0806	enzyme-linked receptor protein signaling pathway	ACVR1,EPHA3,GALNT3,GFRA1,GFRA2,IGF2R,NOTCH2,SFRP2,TGFBR3,PDGFD,ABTB3
		GO:0032990	-4.29426	-2.06263	cell part morphogenesis	APP,EPHA3,GAP43,ANOS1,NOTCH2,VCL,NUMB,SLIT2,PID1,PHACTR1,TNC,CDH6,FAT1,GFRA1,SIX1,TBX5,STAU2,PECAM1,CDK6
		GO:0048732	-4.21913	-1.99716	gland development	ELK1,HOXD3,TNC,IGF2R,NOTCH2,SIX1,TBX3,TGFBR3,USF2,SFRP2,HMGA2,MEOX2
		GO:0021953	-4.00885	-1.81906	central nervous system neuron differentiation	HOXD10,SLIT2,TOX,NDNF,BRINP3,LHX8,ARSB,EPHA3,STAU2,FN1,SFRP2,GAP43
	AMP	GO:0048729	-7.26378	-3.08277	tissue morphogenesis	CD44,FAT1,HOXD11,TNC,MET,SFRP2,SIX1,TGFBR3,WNT2,HMGA2,RSPO3,RSPO2,COL15A1,NRCAM,NDNF,PRKAA1,HOXD10
		GO:0031668	-6.0367	-2.45775	cellular response to extracellular stimulus	TNC,MAX,NFE2L2,PRKAA1,SFRP2,SP1,SREBF1,SREBF2,SORL1,TGFBR3,PID1,LIN28B,ZNF143,LAMP1,MET,PABPC4,ACBD3,SIX1
		GO:1903510	-5.37311	-2.19563	mucopolysaccharide metabolic process	CD44,TNFAIP6,B4GALT4,DSE,NDNF,GALNT3,TNC,SFRP2,TGFBR3,WNT2,MAX,PABPC4
		GO:0051216	-5.06387	-2.03937	cartilage development	CD44,HOXD3,SFRP2,HMGA2,BARX2,RSPO2,HOXD10,SIX1,DMRT2,NID2
		GO:0048511	-5.01416	-2.03937	rhythmic process	NFIL3,PRKAA1,SP1,SREBF1,TNFAIP6,BHLHE40,BMAL2
		GO:0007517	-4.59687	-1.77758	muscle organ development	CCNT2,HOXD10,POU6F1,SIX1,TGFBR3,WNT2,BARX2,CDK6,SFRP2,SP1,PPP1R16B,HMGA2,HOXD3,TNC,MET,FAT1,TSHZ1,NRCAM
		GO:0032774	-4.00394	-1.34144	RNA biosynthetic process	CBFB,CCNT2,HOXD3,NFIL3,PRIM2,SREBF1,BARX2,TCFL5
		GO:0001568	-3.98672	-1.33719	blood vessel development	COL15A1,NRCAM,SFRP2,SIX1,TGFBR3,WNT2,NDNF,RSPO3,NID2
		GO:0048598	-3.66006	-1.09183	embryonic morphogenesis	HOXD3,HOXD10,SFRP2,SIX1,HMGA2,TSHZ1,RSPO3,RSPO2,HOXD11,BHLHE40,WNT2,DMRT2,C1orf43,NRCAM,BARX2,CDK6
		GO:0060322	-3.56822	-1.03651	head development	CDK6,NRCAM,POU6F1,WNT2,TUBA1A,NUMB,NDNF,CRISPLD1,LHX8,CACNB2,TNC,PKP4
		GO:0060541	-3.53957	-1.03065	respiratory system development	TNC,SIX1,SREBF1,WNT2,RSPO2,CBFB,RSL1D1,SFRP2,TGFBR3,TNFAIP6
		GO:0030510	-3.43812	-0.956078	regulation of BMP signaling pathway	SFRP2,SORL1,TNFAIP6,SCUBE3,CDK6,FANCA,DMRT2,LHX8,TNC,TGFBR3
		GO:2000772	-3.33709	-0.896442	regulation of cellular senescence	CDK6,HMGA2,RSL1D1,SFRP2,SIX1
		GO:1904036	-3.12052	-0.77763	negative regulation of epithelial cell apoptotic process	NFE2L2,PRKAA1,NDNF,TGFBR3
		GO:0046626	-3.02532	-0.707633	regulation of insulin receptor signaling pathway	PRKAA1,SORL1,PID1,SFRP2,PPP1R16B
		GO:0006325	-2.87075	-0.618661	chromatin organization	PRKAA1,SATB1,HMGA2,CHAF1B,HMGN3,CHAF1A,ZNF274,PRMT8
		GO:0045766	-2.75121	-0.572563	positive regulation of angiogenesis	NFE2L2,SFRP2,SP1,HMGA2,WNT2,PPP1R16B,CD44,MEST,MET,PRKAA1,SORL1,NRCAM,NDNF
		GO:0002064	-2.72576	-0.561781	epithelial cell development	CDK6,FAT1,MET,PPP1R16B
		GO:0006260	-2.64409	-0.508402	DNA replication	PRIM2,CHAF1B,CHAF1A,EME1
		GO:0030097	-2.55912	-0.446291	hemopoiesis	CBFB,CDK6,NFIL3,SFRP2,TGFBR3,PABPC4,KDELR1,TNFAIP6,SORL1
	PDMP	GO:0045165	-9.61463	-5.81479	cell fate commitment	ACVR1,HOXD10,HES1,SFRP2,SOX5,TBX5,TBX15,TBX3,TBX18,TOX,HOXD8,MEIS2,PBX3,IRX1,FN1,HMGA2,RSPO3,CDK6,TET1,BARX2,SMOC1,APP,CCBE1
		GO:0002009	-9.52339	-5.81479	morphogenesis of an epithelium	ACVR1,FAT1,HES1,MET,SFRP2,TBX5,TBX3,VCL,TBX18,SLIT2,IRX1,RSPO3,HMGA2,CDK6,FN1,CCBE1,APP,GFRA1,SASH1,EPHA3,SMOC1,IGF2R,MEIS2,SOX5,TET1
		GO:0030900	-7.67849	-4.40057	forebrain development	APP,CDK6,HES1,TBX3,NUMB,SLIT2,TOX,PTCHD1,PHACTR1,LHX8,MEIS2,PBX3
		GO:0000902	-6.58562	-3.56162	cell morphogenesis	APP,CDH6,EPHA3,FAT1,HES1,ANOS1,MET,VCL,NUMB,SLIT2,PHACTR1,GFRA1,TBX5,STAU2,SFRP2
		GO:0035282	-5.58023	-2.91773	segmentation	HOXD8,SFRP2,TBX3,TBX18,IRX1,HES1,APP,RSPO3,TRABD2B,BRINP3,CDK6,FN1,EMILIN2
		GO:0021953	-5.53901	-2.88947	central nervous system neuron differentiation	HOXD10,HES1,SLIT2,TOX,BRINP3,LHX8,GFRA1,TBX18,IRX1
		GO:0040017	-5.08871	-2.53095	positive regulation of locomotion	ACVR1,APP,FN1,MET,NUMB,SLIT2,AKAP12,SASH1,CCBE1,SFRP2,HMGA2,EMILIN2,DCN,LAMP1
		GO:0001501	-4.84069	-2.32243	skeletal system development	HOXD8,HOXD10,SFRP2,SOX5,TBX15,TBX3,HMGA2,BARX2
		GO:0030336	-4.72919	-2.23837	negative regulation of cell migration	DCN,SFRP2,TBX5,VCL,SLIT2,TET1,EMILIN2,HES1,CCBE1,IGF2R,AKAP12,CSRNP3
		GO:0007346	-4.71857	-2.23653	regulation of mitotic cell cycle	ACVR1,APP,CDK6,HES1,MEIS2,UBE2E2,EME1,BRINP3,HMGA2,PKP4,RPL23,HOXD10
		GO:0031016	-4.69797	-2.23196	pancreas development	CDK6,HES1,MEIS2,MET,ACVR1,FAT1,TBX3
		GO:0034329	-4.45279	-2.01996	cell junction assembly	APP,CDH6,FN1,VCL,PKP4,NLGN4Y,NUMB,ACVR1,FAT1
		GO:0007423	-4.39788	-1.99502	sensory organ development	FAT1,HES1,MEIS2,PBX3,TBX3,TBX18,STAU2,SMOC1
		GO:0010975	-4.19434	-1.85842	regulation of neuron projection development	EPHA3,FN1,HES1,SFRP2,SLIT2,TOX,STAU2,NUMB,MET
		GO:0045787	-4.01249	-1.6948	positive regulation of cell cycle	APP,HES1,MEIS2,TBX3,UBE2E2,PKP4,CDH6,CDK6,MET,HMGA2,PRMT8,AKAP12,VCL,TOX
		GO:0001889	-3.68397	-1.52414	liver development	HES1,IGF2R,MET,TBX3,ACVR1,TET1,RSPO3,VCL
		GO:0002040	-3.4908	-1.36669	sprouting angiogenesis	SLIT2,RSPO3,CCBE1
		GO:0007611	-3.44845	-1.33932	learning or memory	APP,MEIS2,NLGN4Y,PTCHD1,LHX8,HOXD10,PBX3
		GO:0007548	-3.39843	-1.30376	sex differentiation	GFRA1,SFRP2,TBX3,SLIT2,LHX8
		GO:0009880	-3.22294	-1.18494	embryonic pattern specification	HOXD8,MEIS2,TBX3
	MMP	GO:0007389	-10.7494	-6.56836	pattern specification process	HOXA7,HOXC9,HOXD3,HOXD8,HOXD10,HOXD11,MEIS2,NOTCH2,PBX3,SFRP2,SIX1,TBX5,TBX3,ZEB1,TBX18,TSHZ1,COL12A1,FN1,TBX15,HMGA2,RSPO3,TEAD1,WNT2,DMRT2,BARX2
		GO:0048729	-9.3611	-5.78215	tissue morphogenesis	FAT1,HOXD11,MET,NOTCH2,SFRP2,SIX1,TBX5,TBX3,TGFBR3,VCL,WNT2,HMGA2,TBX18,SLIT2,TMEFF2,RSPO3,GFRA1,PECAM1
		GO:0001568	-8.89275	-5.41071	blood vessel development	FN1,HOXA7,NOTCH2,NRCAM,PECAM1,SFRP2,SIX1,TBX5,TBX3,TGFBR3,WNT2,SLIT2,WARS2,ADAMTS9,RSPO3,HOXD11,MET,ZEB1
		GO:0045165	-8.44133	-5.10542	cell fate commitment	GAP43,HOXD10,NOTCH2,SFRP2,SIX1,TBX5,TBX15,TBX3,WNT2,TBX18,TOX,TGFBR3,SLIT2,FN1,HMGA2,ADAMTS9,APP,NRCAM,TEAD1,VCL,SMOC1,BARX2,DOCK5,HOXD3,MET,WARS2,CDK6,TSHZ1
		GO:0007420	-7.91167	-4.73066	brain development	APP,CDK6,MEIS2,NRCAM,PBX3,TBX3,ZEB1,WNT2,NUMB,SLIT2,TOX,GNB4,FAT4,PTCHD1,PHACTR1,LHX8
		GO:0060537	-6.16131	-3.37823	muscle tissue development	HOXD10,NOTCH2,SIX1,TBX5,TBX3,TGFBR3,WNT2,BARX2,TBX18,ADAMTS9,DOCK5
		GO:0034329	-5.94653	-3.18049	cell junction assembly	APP,DST,CDH6,FN1,NRCAM,PECAM1,VCL,PKP4,NLGN4Y,NUMB,FAT1,FAT4
		GO:0000902	-5.77946	-3.04561	cell morphogenesis	APP,CDH6,EPHA3,FAT1,GAP43,MET,NOTCH2,NRCAM,SNAP25,VCL,NUMB,SLIT2,PHACTR1,PID1,PECAM1,COLEC12,GFRA1,ARSB,FN1,SFRP2,TOX,PPP1R16B
		GO:0007219	-5.30073	-2.67602	Notch signaling pathway	APP,CDH6,CDK6,HOXD3,NOTCH2,SIX1,GAP43,CCNE1,E2F6
		GO:0048863	-5.18976	-2.58887	stem cell differentiation	CDK6,FN1,HOXA7,SFRP2,SIX1,TBX3,HMGA2,COL12A1,CCNE1,MEST
		GO:0045765	-5.14205	-2.5631	regulation of angiogenesis	SFRP2,HMGA2,WARS2,SASH1,PPP1R16B,FOXJ2,ADAMTS9,EMILIN2,ISM1
		GO:0090596	-5.01305	-2.48524	sensory organ morphogenesis	FAT1,NOTCH2,SIX1,TBX3,ZEB1,WNT2,TBX18,TSHZ1,MEIS2,PBX3,SMOC1
		GO:0030336	-4.91168	-2.45494	negative regulation of cell migration	ARHGDIB,HOXA7,SFRP2,TBX5,VCL,SLIT2,TMEFF2,ADAMTS9,EMILIN2,APP
		GO:0010810	-4.6864	-2.28354	regulation of cell-substrate adhesion	CDK6,EPHA3,FN1,HOXA7,PRKCE,VCL,DOCK5,WNT2,SFRP2,EMILIN2
		GO:0030856	-4.32191	-1.99216	regulation of epithelial cell differentiation	ETV4,HOXA7,TBX3,ZEB1,VCL,FOXJ2,APP,CDK6,MEIS2,SFRP2,TBX5,PRDM6
		GO:1905475	-4.18487	-1.88467	regulation of protein localization to membrane	EPHA3,GPC5,PRKCE,NUMB,GPC6,PID1
		GO:0031589	-4.14539	-1.86747	cell-substrate adhesion	FN1,HOXD3,PRKCE,VCL,NID2,ADAMTS9
		GO:0030198	-4.1028	-1.83092	extracellular matrix organization	APP,COL12A1,SFRP2,NID2,ADAMTS9,SMOC1,ADAMTS19,CDK6,SCUBE3
		GO:0002064	-4.09386	-1.83092	epithelial cell development	CDK6,FAT1,MET,NOTCH2,PECAM1,PPP1R16B,APP,GFRA1,SFRP2,HMGA2,SASH1,PID1,PRKCE,SIX1,TBX3
		GO:0090103	-4.0041	-1.77247	cochlea morphogenesis	SIX1,ZEB1,TBX18,TBX3,TSHZ1,SFRP2,DMRT2,WNT2,HOXD8
	ZMP	GO:0048598	-11.2169	-7.10739	embryonic morphogenesis	COL12A1,FN1,HOXA7,HOXC9,HOXD3,HOXD10,HES1,SFRP2,SIX1,TBX2,TBX5,TBX15,TBX3,HMGA2,TBX18,IRX1,RSPO3,OSR2,RSPO2,DNAH5,HOXD8,HOXD11,MEIS2,PBX3,CD44,PHEX,DMRT2,CAPN2,HINFP
		GO:0048729	-9.52171	-5.81781	tissue morphogenesis	CD44,FAT1,HOXD11,HES1,SFRP2,SIX1,TBX2,TBX5,TBX3,TGFBR3,VCL,HMGA2,TBX18,SLIT2,IRX1,RSPO3,RSPO2,COL15A1,FN1,HOXA7,WARS2,ADAMTS9,CCBE1,PECAM1,HOXD10,TBX15,GAP43,TOX,CDK6,OSR2,DNAH5,POU6F1,SMOC1,APP,POSTN,CCNT2,PHEX,CAPN2
		GO:0030198	-7.62045	-4.61089	extracellular matrix organization	APP,COL12A1,COL15A1,SFRP2,POSTN,NID2,EGFL6,ADAMTS9,SMOC1,CREB3L1,ADAMTS19
		GO:0060322	-7.58482	-4.61089	head development	APP,CDK6,DNAH5,HES1,MEIS2,PBX3,POU6F1,TBX3,TUBA1A,NUMB,SLIT2,TOX,KDM4B,GNB4,FAT4,OSR2,PHACTR1
		GO:0000902	-6.72971	-3.96367	cell morphogenesis	APP,CDH6,EPHA3,FAT1,GAP43,HES1,ITGA1,SNAP25,VCL,TUBA1A,KLF7,NUMB,SLIT2,POSTN,PHACTR1,GFRA1,PECAM1,COLEC12,SIX1,TBX5
		GO:0061061	-6.5271	-3.77745	muscle structure development	CAPN2,CCNT2,HOXD10,HES1,POU6F1,SIX1,TBX2,TBX5,TBX3,TGFBR3,TBX18,HINFP,FOXK1
		GO:0007219	-6.21456	-3.50573	Notch signaling pathway	APP,CDH6,CDK6,HOXD3,HES1,SIX1,TBX2,GFRA1,HOXD11,PECAM1,TBX18,SLIT2,IRX1,OSR2,ADAMTS9,SFRP2,SH3GL3,FN1,TOX
		GO:0007160	-5.7238	-3.24394	cell-matrix adhesion	CD44,FN1,HOXD3,ITGA1,VCL,NID2,ADAMTS9
		GO:0070848	-4.88761	-2.55786	response to growth factor	CD44,GALNT3,GFRA1,HES1,MEIS2,SFRP2,TBX2,TGFBR3,TGIF1,POSTN,PDGFD,EPHA3,GFRA2,IGF2R
		GO:0021670	-4.80275	-2.51096	lateral ventricle development	CDK6,DNAH5,NUMB
		GO:0045765	-4.73471	-2.46751	regulation of angiogenesis	DCN,SFRP2,HMGA2,WARS2,PPP1R16B,FOXJ2,ADAMTS9,CREB3L1,CCBE1,HES1,TGFBR3,SLIT2,SCUBE3,ARHGDIB,HOXA7,TBX5,VCL,ARSB
		GO:0060560	-4.57849	-2.33699	developmental growth involved in morphogenesis	APP,SFRP2,TBX2,VCL,SLIT2,POSTN,CDK6,EPHA3,FN1,HOXA7,EGFL6,PDGFD
		GO:0050730	-4.22865	-2.02991	regulation of peptidyl-tyrosine phosphorylation	APP,CD44,GFRA1,HES1,PECAM1,SFRP2,PDGFD,CAPN2,ITGA1,HMGA2,PPP1R16B,CDCA8,CREB3,CREB3L1,CEBPG,TAF7,WRAP53,PRKAA1
		GO:0035282	-4.21012	-2.01588	segmentation	HOXD8,SFRP2,TBX3,TBX18,IRX1,SIX1,DMRT2,GFRA1,SLIT2
		GO:2000772	-4.0886	-1.90759	regulation of cellular senescence	CDK6,TBX2,HMGA2,RSL1D1
		GO:0030856	-4.04184	-1.86515	regulation of epithelial cell differentiation	HOXA7,HES1,TBX3,VCL,KLF7,FOXJ2
		GO:0051216	-4.02791	-1.85828	cartilage development	CD44,HOXD3,SFRP2,HMGA2,OSR2,RSPO2,COL12A1,FN1,TBX3,MEST,TGFBR3,WARS2,CCBE1
		GO:0120035	-3.97766	-1.82749	regulation of plasma membrane bounded cell projection organization	ARSB,CD44,EPHA3,FN1,GAP43,HES1,SFRP2,SNAP25,SLIT2,TOX,PPP1R16B,HOXD10
		GO:0000083	-3.97108	-1.82749	regulation of transcription involved in G1/S transition of mitotic cell cycle	BACH1,E2F6,HINFP,CDK6,APP,HMGA2,RAD54L,CHAF1A,WRAP53,EXD2
		GO:0007423	-3.75367	-1.65184	sensory organ development	FAT1,HES1,MEIS2,PBX3,SIX1,TBX2,TBX3,TBX18,SMOC1,OSR2
	CP	GO:0001501	-9.44386	-5.26284	skeletal system development	ETS2,FRZB,HOXA7,HOXA9,HOXD8,HOXD10,SFRP2,TBX15,TBX3,HMGA2,BARX2,CREB3L2,ADAMTS12,OSR2,FN1,TBX5,TBX18,RSPO3,PBX3,MEIS2,TOX,SMOC1,TGFBR3
		GO:0048863	-7.01978	-3.44083	stem cell differentiation	CDK6,CHD2,FN1,FRZB,HOXA7,SFRP2,TBX3,HMGA2,TBX5,TGFBR3,ETS2
		GO:0048729	-5.91284	-2.75691	tissue morphogenesis	FAT1,FRZB,MET,SFRP2,TBX5,TBX3,TGFBR3,VCL,HMGA2,TBX18,RSPO3,IGF2R,HOXD10,BARX2,CHD2,CDK6,HOXA9,FN1
		GO:0045596	-5.699	-2.7221	negative regulation of cell differentiation	APP,CDK6,FRZB,HOXA7,HOXA9,MEIS2,SFRP2,TBX5,TBX3,TNFAIP6,FOXJ2,ADAMTS12,VCL
		GO:0060322	-5.45368	-2.5737	head development	APP,CDK6,MEIS2,NRCAM,PBX3,TBX3,NUMB,TOX,FAT4,CRISPLD1,OSR2,PTCHD1
		GO:0001568	-5.35901	-2.53695	blood vessel development	COL15A1,FN1,HOXA7,NRCAM,SFRP2,TBX5,TBX3,TGFBR3,RSPO3,CCBE1,MET,FOXO3,TNFAIP6,VCL,APP,FRZB
		GO:0002062	-5.22891	-2.4854	chondrocyte differentiation	SFRP2,HMGA2,CREB3L2,ADAMTS12,OSR2,BARX2,APP,COL15A1,SMOC1,TGFBR3,TNFAIP6,CCBE1
		GO:0045638	-4.9669	-2.34218	negative regulation of myeloid cell differentiation	CDK6,HOXA7,HOXA9,MEIS2,TNFAIP6,FOXO3,TOX,FN1,PRKCE,VCL,SFRP2,SMOC1
		GO:0034329	-4.64124	-2.05129	cell junction assembly	APP,DST,CDH6,FN1,NRCAM,VCL,NLGN4Y,CACNB2,NUMB,FAT1,ITGA1,MET,FAT4,MTR
		GO:0007423	-4.1802	-1.68042	sensory organ development	FAT1,FRZB,MEIS2,PBX3,ATP8B1,TBX3,TBX18,SMOC1,OSR2
		GO:0045787	-4.13729	-1.65875	positive regulation of cell cycle	APP,MEIS2,PRKCE,TBX3,UBE2E2,NCAPH,CDCA8,CDK6,ETV5,HMGA2,NUMB,BRINP3
		GO:0030097	-3.65873	-1.24856	hemopoiesis	APP,CDK6,CHD2,HOXA9,SFRP2,TGFBR3,PABPC4,TOX,KDELR1,CDH6,PRKCE,VCL
		GO:0031589	-3.60083	-1.21221	cell-substrate adhesion	FN1,ITGA1,PRKCE,VCL,ADAMTS12,DST,MTR,PABPC4
		GO:0002064	-3.55775	-1.17607	epithelial cell development	CDK6,FAT1,FRZB,MET,PPP1R16B,MEIS2
		GO:0045664	-3.45434	-1.08624	regulation of neuron differentiation	APP,ETV5,NRCAM,SFRP2,BRINP3,TRPC4AP,ADAMTS12
		GO:0043583	-3.25497	-0.913596	ear development	FRZB,ATP8B1,TBX3,TBX18,OSR2,APP,SFRP2,RSPO3,TRABD2B,FAT1
		GO:0009948	-3.10884	-0.836306	anterior/posterior axis specification	ETS2,HOXD8,TBX3,MEIS2
		GO:0061035	-2.85766	-0.658914	regulation of cartilage development	FRZB,PRKG2,ADAMTS12
		GO:0030335	-2.72981	-0.605696	positive regulation of cell migration	APP,FN1,MET,PRKCE,TNFAIP6,NUMB,CCBE1,GPC6
		GO:0008344	-2.71069	-0.594129	adult locomotory behavior	APP,HOXD10,PBX3,MEIS2,PRKCE,NLGN4Y,PTCHD1,CACNB2,FOXO3,TBX5,CORIN
	Chondrocyte	GO:0035239	-12.7139	-8.53289	tube morphogenesis	ACVR1,COL15A1,FN1,HOXA7,HOXA11,HOXD11,TNC,MET,NOTCH2,NRCAM,SFRP2,SIX1,SLC1A1,TBX5,TBX3,ZEB1,TGFBR3,SLIT2,WARS2,ADAMTS9,NDNF,RSPO3,CCBE1,PECAM1,WNT2
		GO:0048598	-11.1679	-7.60906	embryonic morphogenesis	ACVR1,COL12A1,ETS2,FN1,HDAC2,HOXA7,HOXA11,HOXD3,HOXD10,NOTCH2,SFRP2,SIX1,TBX5,TBX15,TBX3,ZEB1,HMGA2,TBX18,TSHZ1,RSPO3,HOXD8,HOXD11,MEIS2,PBX3,WNT2,PHEX,BARX2,DMRT2,BRCA1
		GO:0045165	-10.5926	-7.18971	cell fate commitment	ACVR1,ETS2,GAP43,HOXA11,HOXD10,NOTCH2,SFRP2,SIX1,TBX5,TBX15,TBX3,WNT2,TBX18,TOX,HDAC2,SMOC1,EPHA3,CDK6
		GO:0048729	-10.4629	-7.18493	tissue morphogenesis	ACVR1,FAT1,HOXA11,HOXD11,TNC,MET,NOTCH2,SFRP2,SIX1,TBX5,TBX3,TGFBR3,VCL,WNT2,HMGA2,TBX18,SLIT2,TMEFF2,RSPO3,PECAM1,GFRA1
		GO:0007420	-7.95501	-4.92648	brain development	APP,CDK6,CREB1,MEIS2,NRCAM,PBX3,SLC1A1,TBX3,ZEB1,WNT2,NUMB,SLIT2,TOX,GNB4,NDNF,FAT4,PTCHD1,PHACTR1
		GO:0060923	-7.45994	-4.60114	cardiac muscle cell fate commitment	ACVR1,TBX5,TBX3,TBX18,NOTCH2,SFRP2,TGFBR3,WNT2,SLIT2,HOXD10,SIX1,BARX2,ADAMTS9,FN1,HMGA2,CDK6,HOXA7,DOCK5,CREB1,WARS2,TSHZ1
		GO:0070848	-6.67667	-3.91063	response to growth factor	ACVR1,CREB1,GALNT3,GFRA1,HDAC2,TNC,MEIS2,NOTCH2,SFRP2,ZEB1,TGFBR3,WNT2,NDNF,PDGFD,DCN,SORL1,SLIT2,CCBE1,SCUBE3,CDK6,SMOC1,ABTB3,SIX1
		GO:0032526	-6.08902	-3.44518	response to retinoic acid	CREB1,EPHA3,HDAC2,TNC,IGF2R,WNT2,BRINP3,PHEX,SIX1,TBX5,CCBE1,BRCA1,PRKCE,TGFBR3,SLIT2,HOXA11,PID1,ARSB
		GO:0030198	-6.08683	-3.44518	extracellular matrix organization	APP,COL12A1,COL15A1,SFRP2,COL14A1,NID2,ADAMTS9,SMOC1,NDNF,ADAMTS19
		GO:0090596	-6.058	-3.44518	sensory organ morphogenesis	FAT1,HDAC2,NOTCH2,SIX1,SLC1A1,TBX3,ZEB1,WNT2,TBX18,TSHZ1,MEIS2,PBX3,SMOC1
		GO:0000902	-6.02377	-3.43347	cell morphogenesis	APP,CDH6,CREB1,EPHA3,FAT1,GAP43,ANOS1,MET,NOTCH2,NRCAM,SNAP25,VCL,NUMB,SLIT2,PHACTR1,TNC,GFRA1,HDAC2,PID1,HOXA11,SFRP2,TBX5,TGFBR3,WNT2,BRCA1,FN1,SIX1,PECAM1,COLEC12,CDK6
		GO:0034330	-5.82014	-3.29234	cell junction organization	APP,DST,CACNB2,CDH6,FN1,TNC,NRCAM,PECAM1,SLC1A1,VCL,PKP4,NUMB,NLGN4Y,ACVR1,FAT1,COL14A1,FAT4
		GO:0001704	-5.72564	-3.2522	formation of primary germ layer	ACVR1,COL12A1,ETS2,FN1,HOXA11,SFRP2,HMGA2,MEST,TBX3,HOXD3,ZEB1,BARX2,FANCA,GFRA1,SLIT2,DMRT2,TNC
		GO:0030336	-5.70526	-3.24025	negative regulation of cell migration	ARHGDIB,DCN,HDAC2,HOXA7,SFRP2,TBX5,VCL,SLIT2,TMEFF2,ADAMTS9,EMILIN2
		GO:0045664	-5.27202	-2.92986	regulation of neuron differentiation	APP,HOXD3,NRCAM,SFRP2,SH3GL3,SIX1,ZEB1,BRINP3
		GO:0048732	-5.2139	-2.89022	gland development	CREB1,HOXA11,HOXD3,TNC,IGF2R,MET,NOTCH2,SIX1,TBX3,TGFBR3,WNT2,ACVR1,EPHA3,GALNT3,GFRA1,GFRA2,SFRP2,PDGFD,ABTB3
		GO:0045765	-5.12352	-2.82332	regulation of angiogenesis	BRCA1,DCN,SFRP2,HMGA2,WARS2,SASH1,ADAMTS9,EMILIN2,ISM1,CCBE1
		GO:0010810	-4.93796	-2.68637	regulation of cell-substrate adhesion	CDK6,EPHA3,FN1,HOXA7,PRKCE,VCL,NDNF,DOCK5,FTH1,WNT2,PDGFD,SFRP2,EMILIN2
		GO:0010632	-4.8774	-2.63088	regulation of epithelial cell migration	ARSB,DCN,MET,PRKCE,SLIT2,SASH1,ADAMTS9,DOCK5,CCBE1,ACVR1,APP,FN1,PECAM1,NUMB,PDGFD,COLEC12,EMILIN2
		GO:0050730	-4.78489	-2.54836	regulation of peptidyl-tyrosine phosphorylation	ACVR1,APP,GFRA1,HDAC2,PECAM1,PRKCE,SFRP2,PDGFD,MET,HMGA2,SASH1,PID1,CDCA8
	OP	GO:0035239	-12.5798	-8.39878	tube morphogenesis	ACVR1,COL15A1,FN1,HOXA7,HOXD11,HPGD,TNC,MET,NOTCH2,NRCAM,SFRP2,SHOX2,SIX1,SLC1A1,TBX5,TBX3,ZEB1,TGFBR3,TEAD2,SLIT2,PDCD6,ADAMTS9,NDNF,RSPO3,CCBE1,PECAM1,WNT2,FAT1,FRZB,STC1,VCL,HMGA2,TBX18,TMEFF2
		GO:0048598	-11.2943	-7.8123	embryonic morphogenesis	ACVR1,COL12A1,ETS2,FN1,FRZB,HDAC2,HOXA7,HOXD3,HOXD10,NOTCH2,SFRP2,SHOX2,SIX1,TBX5,TBX15,TBX3,ZEB1,HMGA2,TEAD2,TBX18,TSHZ1,RSPO3,HOXD8,HOXD11,MEIS2,PBX3,STC1,WNT2,SOX5,BARX2,PDCD6,SIN3A
		GO:0045165	-9.43136	-6.15344	cell fate commitment	ACVR1,ETS2,GAP43,HOXD10,NOTCH2,SFRP2,SIX1,SOX5,TBX5,TBX15,TBX3,WNT2,TBX18,TOX,SHOX2,TGFBR3,SLIT2,TEAD2,BARX2,ADAMTS9,HDAC2,FN1,SMOC1,DOCK5,CHD2,EPHA3
		GO:0001501	-8.99689	-5.77012	skeletal system development	ETS2,FRZB,HOXA7,HOXD3,HOXD8,HOXD10,SFRP2,SHOX2,SIX1,SOX5,STC1,TBX15,TBX3,ZEB1,HMGA2,BARX2,CREB3L2,ADAMTS12,PRKG2
		GO:0060322	-8.31393	-5.24686	head development	APP,CDK6,MEIS2,NRCAM,PBX3,SLC1A1,TBX3,ZEB1,WNT2,NUMB,SLIT2,TOX,SIN3A,GNB4,NDNF,FAT4,CRISPLD1,FOXP2,PTCHD1,PHACTR1,LHX8
		GO:0048863	-7.90437	-4.89945	stem cell differentiation	ACVR1,CDK6,CHD2,FN1,FRZB,HOXA7,SFRP2,SIX1,TBX3,HMGA2,PDCD6,TBX5,TGFBR3,WNT2,TEAD2,ZEB1,TBX18,TSHZ1,ATP8B1,NOTCH2,PPP1R16B
		GO:0030336	-7.32696	-4.3764	negative regulation of cell migration	ARHGDIB,DCN,FOXO3,HDAC2,HOXA7,SFRP2,STC1,TBX5,VCL,SLIT2,TMEFF2,SIN3A,ADAMTS9,EMILIN2
		GO:0070848	-7.13926	-4.2731	response to growth factor	ACVR1,GALNT3,GFRA1,HDAC2,HPGD,TNC,MEIS2,NOTCH2,SFRP2,SOX5,ZEB1,TGFBR3,WNT2,NDNF,PDGFD,ADAMTS12
		GO:0090596	-7.07382	-4.25453	sensory organ morphogenesis	FAT1,FRZB,HDAC2,NOTCH2,SIX1,SLC1A1,TBX3,ZEB1,WNT2,TBX18,TSHZ1,STAU2,MEIS2,PBX3,ATP8B1,SMOC1
		GO:0090287	-6.68972	-3.95586	regulation of cellular response to growth factor stimulus	DCN,HDAC2,NOTCH2,PRKCB,SFRP2,ZEB1,TGFBR3,SLIT2,PDCD6,SIN3A,ADAMTS12,CCBE1,SCUBE3
		GO:0030198	-6.18584	-3.59678	extracellular matrix organization	APP,COL12A1,COL15A1,SFRP2,COL14A1,NID2,ADAMTS9,SMOC1,NDNF,ADAMTS12,ADAMTS19
		GO:0045765	-5.9539	-3.48045	regulation of angiogenesis	DCN,PRKCB,SFRP2,HMGA2,PDCD6,SASH1,PPP1R16B,FOXJ2,ADAMTS9,EMILIN2,ISM1,CCBE1,ACVR1,APP,FN1,MET,PECAM1,PRKCE,NUMB,SLIT2,AKAP12,CREB3,DOCK5,PDGFD,STC1
		GO:0000902	-5.60023	-3.2024	cell morphogenesis	APP,CDH6,EPHA3,FAT1,GAP43,ITGA1,ANOS1,MET,NOTCH2,NRCAM,SNAP25,STC1,VCL,NUMB,SLIT2,PHACTR1,GFRA1,HDAC2,TNC,MTR,PID1,PECAM1,COLEC12,CDK6
		GO:0045664	-5.57067	-3.19237	regulation of neuron differentiation	APP,ETV5,HOXD3,NRCAM,SFRP2,SIX1,ZEB1,SIN3A,BRINP3
		GO:0071300	-5.56721	-3.19237	cellular response to retinoic acid	EPHA3,HDAC2,TNC,WNT2,TEAD2,BRINP3,IGF2R,PRKCE,STC1,PID1
		GO:2000736	-5.17969	-2.85601	regulation of stem cell differentiation	CDK6,HDAC2,SOX5,TBX5,TBX3,TEAD2,SIX1,SFRP2,TGFBR3
		GO:0009611	-5.09881	-2.81542	response to wounding	DST,ENTPD1,FN1,GAP43,TNC,MTR,NOTCH2,SLC1A1,VCL,PABPC4,TMEFF2,NDNF
		GO:0007498	-4.96883	-2.71058	mesoderm development	ACVR1,ETS2,MEST,SFRP2,TBX3,HMGA2,TEAD2,NOTCH2,TGFBR3,ADAMTS12,HDAC2,ZEB1,SIN3A,SCUBE3,HPGD,ABTB3,CDK6,SMOC1
		GO:0031589	-4.87023	-2.63982	cell-substrate adhesion	FN1,HOXD3,ITGA1,PRKCE,VCL,NID2,ADAMTS9,ADAMTS12
		GO:0034330	-4.86659	-2.63982	cell junction organization	APP,DST,CACNB2,CDH6,FN1,TNC,NRCAM,PECAM1,SLC1A1,VCL,PKP4,NUMB,NLGN4Y,ACVR1,FAT1,ITGA1,COL14A1,FAT4
	Osteoblast	GO:0045664	-6.20791	-2.0269	regulation of neuron differentiation	APP,NRCAM,SFRP2,SH3GL3,SIX1,BRINP3
		GO:0000902	-5.06629	-1.4632	cell morphogenesis	APP,CREB1,FAT1,ITGA1,MET,NRCAM,RB1,NUMB,PECAM1,PKP4,CDK6
		GO:0001708	-4.96809	-1.4632	cell fate specification	HOXD10,SFRP2,SIX1,TBX5,APP,CREB1,NRCAM,RB1,FAT1,MET,HMGA2,HOXD8,CDK6,PECAM1,USF2
		GO:0002064	-4.96586	-1.4632	epithelial cell development	CDK6,FAT1,MET,PECAM1,PPP1R16B,CREB1,SIX1,APP,ITGA1,SFRP2,HMGA2,SH3GL3,C1orf43
		GO:0001501	-4.94524	-1.4632	skeletal system development	HOXD8,HOXD10,RB1,SFRP2,SIX1,HMGA2,BARX2,TBX5,CREB1
		GO:0042551	-4.41489	-1.08519	neuron maturation	APP,NRCAM,RB1,MET,HMGA2,PRMT8,CDK6,CREB1,SFRP2,PABPC4,TBX5,FOXJ2,PKP4,EME1,BRINP3,PRKG2
		GO:2000772	-4.08597	-1.01517	regulation of cellular senescence	CDK6,HMGA2,RSL1D1,RB1,SFRP2,BARX2,SIX1,PPP1R16B,FOXJ2,EMILIN2,NUMB
		GO:0045786	-3.52738	-0.749588	negative regulation of cell cycle	CDK6,HOXD10,RB1,EME1,BRINP3
		GO:0007219	-3.11672	-0.537768	Notch signaling pathway	APP,CDK6,SIX1,TBX5,NRCAM
		GO:0050878	-2.68036	-0.350212	regulation of body fluid levels	CREB1,USF2,PABPC4,EMILIN2
		GO:0034470	-2.38845	-0.16648	ncRNA processing	NOP56,ADAT1,RSL1D1,LIN28B
		GO:0050730	-2.25667	-0.0842572	regulation of peptidyl-tyrosine phosphorylation	APP,PECAM1,SFRP2,NID2
Bat hindlimb	EMP	GO:0035107	-13.1277	-9.47539	appendage morphogenesis	BMP4,RUNX2,HOXA9,HOXA13,MSX1,PITX1,SALL1,SOX9,TFAP2A,TFAP2B,TBX4,LEF1,BPNT2,ALX4,SLC7A11,CDH11,GJA1,ITGB8,SMAD5,MEF2C,PLXNB1,TRPS1,SATB2,KLF4,LHX2,TRIM28,YAP1,MTOR,TCF3,FHL2,REST,BAMBI,GABPA,CELF1,RNF220,JUN,CTNNA1
		GO:0007507	-11.2208	-7.8849	heart development	ACTN2,BMP4,CDH11,CXADR,DSP,FHL2,MTOR,GJA1,HOXA13,SMAD5,MEF2C,MEIS1,MSX1,REST,SALL1,SOX9,TFDP2,ADAMTS1,GJC1,YAP1,OLFM1,PITX1,TFAP2B,KLHL41,CD9,TANC1
		GO:0061061	-11.1136	-7.83568	muscle structure development	ACTN2,ZFHX3,BMP4,CD9,CXADR,DSP,FKTN,FHL1,FHL2,MTOR,MEF2C,MEIS1,MSX1,PITX1,REST,SOX9,KLHL41,ALX4,TANC1,MKX
		GO:0050673	-7.50521	-4.54878	epithelial cell proliferation	BMP4,RUNX2,DACH1,MEF2C,SOX9,ZEB2,YAP1,SIDT2,LIMS2,SDR16C5,CDH11,CTNNA1,GJA1,ABCC8,KLF4,TP53INP1,CXADR,HOXA13,SMAD5,DYRK3
		GO:0034330	-7.49934	-4.54878	cell junction organization	ACTN2,CD9,CDH11,CDH15,CTNNA1,CTNND1,CXADR,DSP,GPC4,GJA1,PLXNB1,REST,GJC1,LIMS2,TANC1,SLC25A46,SOX9,SLC7A11,LEF1
		GO:0007389	-7.47014	-4.5444	pattern specification process	BMP4,EMX2,HOXA9,SMAD5,MEF2C,MEIS1,MSX1,RFX4,YY1,LHX2,SATB2,DAAM2,LEF1,RNF220,ALX4,DCT,PITX1,SALL1,SLC7A11,SOX9,SLC25A46
		GO:0030177	-6.93789	-4.11861	positive regulation of Wnt signaling pathway	SALL1,VCP,ZEB2,YAP1,DAAM2,BAMBI,LEF1,GSKIP,RNF220,CTNND1,SOX9,UBAC2,GPC4,TCF7,KLF4
		GO:0048729	-6.25634	-3.60681	tissue morphogenesis	BMP4,DSP,HOXA13,MEF2C,MSX1,SALL1,SOX9,TFAP2A,KLF4,LHX2,TBX4,TRIM28,YAP1,LEF1,LAMA1,CDH11,MTOR,OLFM1,EMX2,ITGB8,MEIS1,TFAP2B,GJC1,SLC7A11,HOXA9,UBTF,GTF2IRD1,SETX,EAF1,SIDT2,SMAD5,ADAMTS1,HK2,PITX1,RUNX2,BAMBI,KLHL41,ZEB2,PRDM16,GJA1
		GO:0140747	-6.12981	-3.49286	regulation of ncRNA transcription	BMP4,MTOR,JUN,REST,SOX9,YY1,KLF4,YAP1,LRRC8D,TP53INP1,SETX,MEIS1,PDK3,SLC7A11,MEF2C,SGK1,PDCD1LG2
		GO:0010718	-6.07363	-3.44892	positive regulation of epithelial to mesenchymal transition	BMP4,MTOR,OLFM1,BAMBI,LEF1,GLIPR2,CD9,SOX9,ZEB2,SLC25A46,ADAMTS1,DAAM2,CFAP20,SSH1
		GO:0060560	-6.04691	-3.4341	developmental growth involved in morphogenesis	BMP4,PRKCZ,SALL1,SOX9,ST8SIA2,LHX2,TRIM28,YAP1,CD9,MTOR,MEIS1,LAMA1,CTNNA1,GJA1
		GO:0070848	-5.99067	-3.40785	response to growth factor	ZFHX3,BMP4,RUNX2,DYNC1LI2,ITGB8,JUN,SMAD5,MEF2C,MSX1,SOX9,KLF4,SETX,BAMBI,LEF1
		GO:0003007	-5.75191	-3.21237	heart morphogenesis	BMP4,DSP,FHL2,MTOR,MEF2C,MSX1,SOX9,ADAMTS1,YAP1,OLFM1,HOXA13,SALL1,GJA1,JUN,SSH1,PLXNB1
		GO:0000902	-5.31922	-2.8629	cell morphogenesis	CDH11,CDH15,HOXA13,MEF2C,MSX1,PLXNB1,PRKCZ,SGK1,ST8SIA2,LHX2,YAP1,SIDT2,LEF1,SSH1,SLC25A46,ACTN2,CD9,KLHL41
		GO:0030097	-5.31152	-2.8629	hemopoiesis	BMP4,RUNX2,MTOR,HOXA9,ITGB8,SMAD5,MEF2C,MEIS1,REST,TCF3,TCF7,YY1,DYRK3,KLF4,LEF1,CD9,CXADR,ZEB2,SLC7A11
		GO:0042391	-5.23838	-2.8208	regulation of membrane potential	ACTN2,CXADR,DSP,FHL1,MTOR,GJA1,MEF2C,PRKCZ,VCP,GJC1,KCNIP2,SSH1,SGK1,ABCC8,YY1,GTF2IRD1,CTNNA1,SOX9,BMT2,DAAM2,NEK7
		GO:0001837	-5.10778	-2.7121	epithelial to mesenchymal transition	MSX1,S100A4,SOX9,TRIM28,OLFM1,LEF1,BMP4,MEF2C,YAP1
		GO:0016264	-5.06047	-2.67984	gap junction assembly	CTNNA1,GJA1,GJC1,MTOR,SMAD5,YAP1,PPCS,CXADR,DSP,MEIS1,MYL1,KLHL41,KCNIP2,SGK1,ABCC8,ZEB2,SLC44A1
		GO:0045596	-4.96538	-2.62946	negative regulation of cell differentiation	BMP4,CTNNA1,GABPA,HOXA9,MEIS1,MSX1,REST,SOX9,ABCC8,YY1,LHX2,YAP1,DAAM2,BAMBI,TP53INP1,DCT,MTOR,PLXNB1,ST8SIA2,LEF1
		GO:0045664	-4.86082	-2.56629	regulation of neuron differentiation	ZFHX3,BMP4,MEF2C,MEIS1,REST,SOX9,TCF4,TCF3,RUNX2,MSX1,HK2
	AMP	GO:0001501	-14.9338	-10.7528	skeletal system development	BMP2,BMP4,RUNX2,RUNX1,CDH11,HOXA9,ITGB6,MEF2C,PITX1,PLXNB1,SOX9,ZEB1,TFAP2A,TGFB3,TRPS1,GPR68,PAPSS2,TBX4,SATB2,TTC9,BPNT2,CYP26B1,GRHL2,MEOX2,SALL1,TFAP2B,LEF1,COL7A1,GLI1,KLF4,YAP1,STRA6,NES,CELF1,RNF220
		GO:0061061	-9.80061	-6.64224	muscle structure development	ZFHX3,BMP2,BMP4,CD9,CXADR,DSP,MTOR,MEF2C,MEIS1,MEOX2,PITX1,SOX9,TTN,XK,MYL11,STRA6,TANC1,MKX,TFAP2B
		GO:0001503	-9.582	-6.54711	ossification	BMP2,BMP4,RUNX2,RUNX1,CDH11,GLI1,MEF2C,PLXNB1,SOX9,FSTL3,SATB2,WWTR1,LEF1,BPNT2,MTOR,OLFM1,STRA6,ITGB6,TGFB3,TBX4,YAP1,GRHL2,PITX1,ZEB1,HOXA9,SERPINF1,RELA,SALL1,STAT5A,SIDT2,FBXL17,RBM24,KLF4,CYP26B1,DSP,TFAP2A,TTN,MYL11,RXRB,TFAP2B,ZFHX3,MEIS1,TCF4,ZIC2,NES,TMEM108,TRPS1,NLK,PLEKHA5,CTNND1,FGFR4,ZEB2,LAMC3,CD9,AJAP1,SSH1,DAAM2
		GO:0050673	-8.95539	-5.9785	epithelial cell proliferation	BMP4,RUNX2,DACH1,MEF2C,SERPINF1,PURA,SOX9,ZEB1,ZEB2,YAP1,SIDT2,BMP2,KLF4,STRA6,GRHL2,WWTR1,AJAP1,BMAL1,RUNX1,HOXA9,MEIS1,ABCC8,GPR68,FSTL3,DAAM2,COL7A1,DSP,GLI1,RELA,CYP26B1,CTNND1,GPC4,TCF7,LEF1,NLK,RXRB,SALL1,POF1B,ITGB6,TFAP2B,STAT5A,MTOR,RBM24
		GO:0030111	-8.64231	-5.69175	regulation of Wnt signaling pathway	BMAL1,BMP2,CTNND1,GLI1,SALL1,SOX9,ZEB2,YAP1,DAAM2,WWTR1,LEF1,NLK,RNF220,LYPD6
		GO:0007423	-8.15426	-5.27427	sensory organ development	BMP2,BMP4,MEIS1,SERPINF1,SALL2,SOX9,ZEB1,TFAP2A,TFAP2B,TGFB3,KLF4,LAMC3,NES,LEF1,CYP26B1,STRA6,GRHL2,MEF2C,SALL1,WWTR1
		GO:0070848	-7.99746	-5.1434	response to growth factor	ZFHX3,BMP2,BMP4,RUNX2,DYNC1LI2,FGFR4,ITGB6,MEF2C,RELA,SOX9,ZEB1,TGFB3,KLF4,LEF1,NLK,TMEM108
		GO:2001016	-7.65398	-4.87091	positive regulation of skeletal muscle cell differentiation	BMAL1,MEF2C,CYP26B1,RBM24,BMP4,MTOR,BMP2,ZEB1,ZFHX3,STRA6
		GO:0040007	-7.47846	-4.75985	growth	BMP4,RUNX1,CD9,MTOR,MEIS1,PRKCZ,SALL1,SOX9,ST8SIA2,YAP1,WWTR1,STRA6,TMEM108,GRHL2
		GO:0007507	-7.41989	-4.73024	heart development	BMP2,BMP4,CDH11,CXADR,DSP,MTOR,MEF2C,MEIS1,SALL1,SOX9,TTN,YAP1,OLFM1,STRA6,GRHL2,RBM24,CD9,XK,TANC1,MYL11
		GO:0000902	-7.15575	-4.5188	cell morphogenesis	CDH11,ITGB6,MEF2C,PLXNB1,PRKCZ,SGK1,ST8SIA2,LAMC3,YAP1,NES,SHANK1,SIDT2,LEF1,SSH1,TMEM108,GRHL2,POF1B,CXADR,DSP,MTOR,GRIK5,ENO1,ABCC8,GTF2IRD1,CD9,TTN,ABR
		GO:0007389	-7.013	-4.41177	pattern specification process	BMP2,BMP4,GLI1,HOXA9,LMX1B,MEF2C,MEIS1,MEOX2,ZEB1,SATB2,DAAM2,LEF1,RNF220,CYP26B1,BRF1,RELA,RXRB,SOX9,SUPT4H1,TFAP2B,KLF4,GTF2IRD1,BAZ2A,SALL1,TBX4,YAP1,STRA6,GRHL2,COL7A1
		GO:1903706	-6.62239	-4.08483	regulation of hemopoiesis	BMP4,RUNX1,MTOR,HOXA9,MEF2C,MEIS1,PRKCZ,TCF7,ZEB1,GPR68,FSTL3,LEF1,CYP26B1,BMP2,RUNX2,ITGB6,STAT5A,KLF4,CD9,RELA,ST3GAL4,SERPINF1,PLXNB1,MYO18A,ZFHX3,ABCC8,DAAM2
		GO:0045216	-6.41948	-3.93743	cell-cell junction organization	CD9,CDH11,CTNND1,CXADR,DSG1,DSP,TGFB3,GRHL2,POF1B,GPC4,PLXNB1,SHANK1,TMEM108,TANC1,SOX9,LEF1
		GO:0060021	-5.13712	-2.91515	roof of mouth development	ITGB6,MEOX2,TFAP2A,TGFB3,SATB2,LEF1,STRA6,GRHL2
		GO:0090287	-4.80866	-2.66903	regulation of cellular response to growth factor stimulus	BMP2,BMP4,RUNX2,ZEB1,TFAP2B,TGFB3,ZEB2,FSTL3,PRDM16,TMEM108
		GO:0051960	-4.54857	-2.47476	regulation of nervous system development	BMAL1,BMP2,MTOR,SERPINF1,PLXNB1,RELA,ABCC8,ST8SIA2,YAP1,DAAM2,LEF1,RUNX2,PRKCZ,SGK1,TRAF5,ZIC2,KLF4,RNF220,ITGB6,GPR68,ZEB2,CYP26B1,AFAP1L2
		GO:0035137	-4.47776	-2.42402	hindlimb morphogenesis	BMP4,PITX1,TFAP2B,TBX4
		GO:0002357	-4.45028	-2.40915	defense response to tumor cell	DAPK1,RELA,KLF4,ST3GAL4
		GO:0050890	-4.42464	-2.38976	cognition	MEF2C,SERPINF1,PRKCZ,SGK1,ST3GAL4,ABCC8,SHANK1,STRA6,TANC1,DACH1,MTOR,MEIS1
	PDMP	GO:0001501	-15.4201	-11.2391	skeletal system development	BMP4,CACNA1S,RUNX2,RUNX1,CTNNB1,DLX5,ETS2,FOSL2,GJA1,HOXA9,HOXA13,SMAD5,MEF2C,MSX1,TNFRSF11B,PITX2,PLXNB1,PTPRC,RYR1,SNAI1,SOX9,TFAP2A,GPR68,PAPSS2,SATB2,TTC9,BPNT2,CHD7,CSGALNACT1,CYP26B1,ALX4,SALL1,TBX2,TFAP2B,SLC7A11,LEF1,PRDM1,CDX4,TFEB,MAFB,YAP1,NES,STRA6,E2F7,EMX2,LMX1B,MEIS1,NKX2-2,BHLHE40,LHX2,DAAM2,RNF220,HES6,FHL2,FSTL3,WWTR1,COL7A1,XBP1,ZNF516,GABPA,STAT3,BAMBI,NLK,PPARA
		GO:0060537	-14.1566	-10.4527	muscle tissue development	ACTN2,BMP4,CACNA1S,CCNT2,CXADR,DSP,FHL2,FOSL2,GJA1,SMAD5,MEF2C,MEIS1,MSX1,RYR1,SOX9,TBX2,TFAP2B,TNNC1,GJC1,KLHL41,CHD7,ALPK3,STRA6,MYLK3,XIRP2,PRDM1,CTNNB1,HOXA13,PITX2,PPARA,SALL1,SNAI1,ADAMTS1,YAP1,OLFM1,RBM24,BIN1,CD9,FHL1,XBP1,ALX4,MYPN,FOXK1
		GO:0006366	-13.6185	-10.2826	transcription by RNA polymerase II	BMP4,CCNT2,CTNNB1,HOXA13,MSX1,NFIC,NFIL3,NR4A2,PKNOX1,SOX9,SREBF1,STAT3,STAT5B,SUPT4H1,TAF7,TFAP2B,NR1H2,XBP1,NFE2L3,TCFL5,ABLIM3,SETX,GMEB2,LEF1,CHD7,CEBPG,HOXA9,RELA,BAZ2A
		GO:0045596	-11.858	-8.85308	negative regulation of cell differentiation	BMAL1,BMP4,RUNX1,CTNNB1,ESRRB,GABPA,HMGB1,HOXA9,MEIS1,MSX1,NFATC3,NKX2-2,TNFRSF11B,PPARA,SNAI1,SOX9,STAT1,STAT3,STAT5B,ABCC8,NR1H2,XBP1,GPR68,LHX2,MAFB,FSTL3,YAP1,DAAM2,BAMBI,WWTR1,FOXJ2,TP53INP1,MEF2C,LEF1,ELF1,PTPRC,CXCL12
		GO:0048732	-10.4569	-7.57691	gland development	BMP4,CEBPG,CTNNB1,ELK1,HK2,HOXA9,HOXA13,MSN,MSX1,SERPINF1,PITX2,RELA,SALL1,SOX9,STAT5A,STAT5B,TBX2,USF2,XBP1,MAFB,LEF1,STRA6,E2F7,FOSL2,SCNN1B,CD9,ST3GAL4,NR1H2,PAPSS2,SLC7A11,GJA1,SREBF1,ABCC8,GPR68,DOC2B,SCAMP1,SV2A,RAB11FIP2,VPS11
		GO:0007423	-9.8895	-7.05674	sensory organ development	PRDM1,BMP4,CACNA1S,CTNNB1,DLX5,ESRRB,HOXA13,MEIS1,MSX1,SERPINF1,PITX2,PKNOX1,SOX9,STAT3,TBX2,TFAP2A,TFAP2B,LHX2,MAFB,NES,SLC7A11,LEF1,CHD7,CYP26B1,STRA6,SIX5,DSP,FHL2,MEF2C,SALL1,TNNC1,ADAMTS1,XIRP2,EMX2,XBP1,GJC1,YAP1,E2F7,CDX4
		GO:0009725	-9.75086	-6.95005	response to hormone	ACTN2,ATP1A2,DSG1,ESRRB,FHL2,FOSL2,MEF2C,NKX2-2,NR4A2,TNFRSF11B,SERPINF1,PPARA,PRKCZ,PTPRC,RELA,SCNN1B,CXCL12,SGK1,SP1,SREBF1,STAT1,STAT3,STAT5A,STAT5B,ABCC8,TAF7,NR1H2,XBP1,EIF2B4,YAP1,APLP1,CACNA1S,CTNNB1,DNMT3A,GJA1,IRF3,RYR1,SOX9,KLF3,SSH1,RRAGD,BMT2
		GO:1903706	-9.71642	-6.93334	regulation of hemopoiesis	PRDM1,BMP4,RUNX1,CTNNB1,GABPA,HMGB1,HOXA9,MEF2C,MEIS1,TNFRSF11B,PRKCZ,PTPRC,STAT1,STAT3,STAT5B,TCF7,XBP1,GPR68,MAFB,FSTL3,LEF1,CYP26B1,CXADR,ELF4,FOSL2,MSN,PURA,CD9,PPARA,RELA,CXCL12,ST3GAL4,NFIL3,PITX2,MYO18A,LIMS2,SLC7A11
		GO:0030522	-9.34795	-6.58191	intracellular receptor signaling pathway	NR2F6,ESRRB,IRF3,NR4A2,PDK3,PPARA,RELA,SREBF1,STAT3,TAF7,NR2F1,NR2C2,NR1H2,YAP1,CYP26B1,APLP1,ATP1A2,CACNA1S,CTNNB1,DNMT3A,ELK1,SMAD5,MEF2C,MSN,SERPINF1,RYR1,SCNN1B,SGK1,SP1,STAT1,SSH1,GRAMD1B,HMGB1,SOX9,XBP1,SETX,DSG1,FOSL2,NKX2-2,PTPRC
		GO:0000902	-9.09895	-6.3493	cell morphogenesis	APLP1,CDH15,CTNNB1,DLX5,FOSL2,GBX1,HOXA13,MEF2C,MSX1,NR4A2,PLXNB1,PLXNB3,PRKCZ,CXCL12,SGK1,ST8SIA2,LHX2,MYOT,YAP1,NES,SHANK1,LEF1,SSH1,TMEM108,POF1B,MYPN,SLC25A46,ACTN2,CD9,KLHL41,MYLK3,HMGB1,TRAPPC4
		GO:0046649	-8.64511	-5.94122	lymphocyte activation	RUNX2,CEBPG,CTNNB1,CXADR,ELF4,FOSL2,HMGB1,MEF2C,MSN,NFIL3,PKNOX1,PTPRC,PURA,RELB,STAT3,STAT5B,TCF7,MAFB,DCAF12,LEF1,CHD7,CYP26B1,BMP4,RUNX1,HOXA9,SMAD5,MEIS1,STAT5A,GPR68,DYRK3,FSTL3,KLF3,CD9,SCNN1B,SLC7A11
		GO:0060541	-8.61011	-5.92046	respiratory system development	BMP4,CTNNB1,DLX5,ELK1,FOSL2,HSD11B1,MSX1,SOX9,SREBF1,TBX2,YAP1,SLC7A11,LEF1,CHD7,STRA6,PRDM1,RUNX2,ETS2,GBX1,HOXA13,SMAD5,MEF2C,NKX2-2,STAT3,TBX22,CYP26B1,EMX2,SERPINF1,SALL1,STAT1,TFAP2A,TFAP2B,ADAMTS1,WWTR1,ALX4,PURA,LIMS2,SDR16C5,HOXA9,SNAI1,OLFM1,DSP,MSN,TNNC1,LHX2,XIRP2,BAMBI,STAT5B,EIF2B4,ZNF800,PITX2,GJA1,RYR1,NR4A2,TNFRSF11B,BIN1,MEIS1,CXCL12
		GO:0060322	-8.57951	-5.91246	head development	APLP1,ATP1A2,BMP4,CTNNB1,DCT,DLX5,EMX2,GRIN2D,MEIS1,MSX1,NKX2-2,NR4A2,PITX2,SALL1,CXCL12,SOX9,ZIC2,LHX2,MAFB,NES,PHF8,SLC7A11,LEF1,CHD7,STRA6,TMEM108,SLC25A46,CCDC141
		GO:0051960	-8.08444	-5.53987	regulation of nervous system development	BIN1,BMAL1,CTNNB1,CUX1,DCT,GBX1,NKX2-2,SERPINF1,PLXNB1,PLXNB3,RELA,CXCL12,ABCC8,ST8SIA2,BHLHE40,LHX2,YAP1,DAAM2,LEF1,HES6,CHD7,BMP4,RUNX1,HMGB1,PRKCZ,PTPRC,STAT5B,XBP1,GPR68
		GO:1901654	-7.7466	-5.30595	response to ketone	DSG1,ELK1,HOXA9,HOXA13,MSN,NKX2-2,SERPINF1,PTPRC,RELA,SCNN1B,SGK1,SP1,SREBF1,YAP1
		GO:1902893	-7.55799	-5.14744	regulation of miRNA transcription	BMP4,NFATC3,POU2F1,PPARA,RELA,SOX9,SREBF1,STAT3,NR1H2,ENO1,FGFR4,PDK3,SNAI1,VCP,SLC7A11,FOXK1,TAF7
		GO:0008544	-7.42425	-5.05731	epidermis development	BMP4,COL7A1,CTNNB1,DCT,DSP,FOSL2,PITX2,PPARA,RELA,SNAI1,SOX9,LHX2,MAFB,YAP1,CYP26B1,ALX4,KRTDAP,ANXA4,PRDM1,DLX5,HOXA13,MEF2C,MSN,NKX2-2,SALL1,SLC7A11,POF1B,E2F7,ZNF800,RYR1,TFAP2B
		GO:0030111	-7.33048	-4.98198	regulation of Wnt signaling pathway	BMAL1,CTNNB1,CTNND1,DLX5,SALL1,SOX9,VCP,YAP1,DAAM2,BAMBI,WWTR1,LEF1,GSKIP,NLK,RNF220,LYPD6,APCDD1L
		GO:0034330	-7.22655	-4.88439	cell junction organization	ACTN2,CACNA1S,CD9,CDH15,CHD4,CTNNB1,CTNND1,CXADR,DSG1,DSP,GPC4,GJA1,PLXNB1,MYOT,GJC1,SHANK1,LIMS2,TMEM108,POF1B,SLC25A46,XIRP2,MSN,PLXNB3,PTPRC,SOX9,SLC7A11,LEF1,MYPN
		GO:0060485	-6.78633	-4.49987	mesenchyme development	BMP4,CTNNB1,MEF2C,MSX1,PITX2,SNAI1,SOX9,STAT1,TBX2,YAP1,OLFM1,WWTR1,LEF1,RBM24,BAMBI,COL7A1,ETS2,LHX2,CDX4
	MMP	GO:0061061	-18.8297	-14.6487	muscle structure development	ACTC1,ACTN2,BIN1,ZFHX3,BMP4,CACNA1S,CD9,CTNNB1,CXADR,DSP,FHL1,FHL2,MTOR,HES1,ISL1,MEIS1,MEOX2,PITX1,POU6F1,RYR1,SOX9,SOX11,TBX2,NR2F2,TNNC1,KLHL41,ZBTB18,CHD7,ALPK3,ALX4,STRA6,TANC1,MYLK3,XIRP2,FOXK1,MKX,GJA1,TFAP2B,GJC1
		GO:0007507	-17.402	-13.5221	heart development	ACTC1,ACTN2,BMP4,CDH11,CTNNB1,CXADR,DSP,FHL2,MTOR,GJA1,HOXA13,HES1,ISL1,MEIS1,PITX2,POU6F1,RYR1,SALL1,SNAI1,SOX4,SOX9,SOX11,TBX2,TNNC1,ZBTB14,TEAD2,ADAMTS1,GJC1,YAP1,OLFM1,CHD7,ALPK3,STRA6,GRHL2,MYLK3,XIRP2,BIN1,CACNA1S,CD9,KLHL41,TANC1
		GO:0001501	-14.7793	-11.2004	skeletal system development	BMP4,CACNA1S,RUNX2,RUNX1,CDH11,CTNNB1,DLX5,GJA1,HOXA9,HOXA13,ITGB6,TNFRSF11B,PITX1,PITX2,PLXNB1,RYR1,SNAI1,SOX9,SOX11,TBX15,TFAP2A,TGFB3,TRPS1,GPR68,TBX4,SATB2,CHD7,CSGALNACT1,CYP26B1,ALX4,GRHL2,MEOX2,SALL1,TBX2,TFAP2B,SLC7A11,ARNT,GLI1,HES1,NR2F2,TFEB,TEAD2,YAP1,NES,HIPK2,STRA6,COL7A1,DUSP4,KLF4,LHX2,ISL1,ARNT2,CELF1,SIN3A,RNF220,ZNF335
		GO:0060541	-13.2028	-9.97604	respiratory system development	BMP4,CTNNB1,DLX5,ELK1,GLI1,HES1,ITGB6,SOX9,SOX11,SREBF1,TBX2,TGFB3,TBX4,YAP1,SLC7A11,HIPK2,CHD7,STRA6,GRHL2,LAMA1,CACNA1S,MEIS1,SERPINF1,PITX2,PKNOX1,STAT3,TFAP2A,TFAP2B,KLF4,LHX2,NES,SIX5,ISL1,DSP,FHL2,HOXA13,SALL1,SOX4,TNNC1,ZBTB14,ADAMTS1,XIRP2,CYP26B1,ACTC1,MSN,SNAI1,TEAD2,ALX4,EMX2,MEOX2,NR2F2,GJC1,WWTR1,ANXA4,ZNF800,RYR1
		GO:0060322	-10.6233	-7.87367	head development	ATP1A2,BMP4,CTNNB1,DCT,DLX5,EMX2,GLI1,GRIN2D,HES1,ISL1,MEIS1,PITX1,PITX2,POU6F1,SALL1,SOX9,NR2F2,TGFB3,ZIC2,LHX2,ARNT2,NES,PHF8,SLC7A11,SIN3A,CHD7,ZNF335,STRA6,TMEM108,GRHL2,FUT10,SLC25A46,CEBPG,ELK1,HOXA9,HOXA13,MSN,SERPINF1,RELA,STAT6,TBX2,HIPK2,LAMA1,SOX4,ZNF800,LMX1B,MEOX2,SNAI1,SATB2,DAAM2,RNF220,CYP26B1,ALX4,COL7A1,DSP,KLF4,YAP1
		GO:0006351	-9.85917	-7.14056	DNA-templated transcription	BMP4,CEBPG,CTNNB1,HOXA9,HOXA13,ISL1,NFIL3,PKNOX1,POLR2A,RELA,SOX9,SREBF1,STAT3,SUPT4H1,TFAP2B,UBTF,NR1H2,TEAD2,KLF4,GTF2IRD1,BAZ2A,SETX,GMEB2,KLF13,CHD7
		GO:0140747	-9.69927	-6.99537	regulation of ncRNA transcription	BMP4,MTOR,JUN,NFATC3,POU2F1,RELA,SOX9,SREBF1,STAT3,NR1H2,ZNF143,KLF4,ARNT,HNF4G,PDK3,NR2F1,NR2F2,NR2C1,YAP1,CYP26B1,DAPK1,ANXA4,AFAP1L2,ST3GAL4
		GO:0044057	-9.03049	-6.42926	regulation of system process	BIN1,ATP1A2,ATP2A1,CACNA1S,CASQ2,CXADR,DSP,ENO1,GJA1,GRIN2D,ISL1,PRKCZ,SGK1,SREBF1,ABCC8,TBX2,TNNC1,NR1H2,GTF2IRD1,GJC1,TNFRSF21,KCNIP2,SHANK1,SSH1,TMEM108,ACTN2,FHL1,MTOR,GRIA2,GRIK5,ZEB2,TGFB3,DAAM2,MYLK3
		GO:0060425	-8.86457	-6.29634	lung morphogenesis	BMP4,CTNNB1,SOX9,SOX11,TBX2,YAP1,HIPK2,GRHL2,LAMA1,RUNX2,DACH1,SERPINF1,PURA,STAT6,ZEB2,LIMS2,SDR16C5,RUNX1,CDH11,DLX5,FHL2,GLI1,PLXNB1,RYR1,SNAI1,FSTL3,SATB2,WWTR1,CSGALNACT1,MTOR,SOX4,ZBTB14,OLFM1,STRA6,HES1,KLF4,ZNF800,SALL1,ISL1,ALX4,BAMBI,EMX2,HOXA13,PITX1,ARIH2,NES,ARNT,STAT3,NR2F2,NFATC3,RELA,TFAP2A,TEAD2,LHX2,TFAP2B,ZNF516,TRPS1,GJA1,LMX1B,RNF220,KLHL41,TNFRSF11B
		GO:0045165	-8.80757	-6.24981	cell fate commitment	BMP4,RUNX2,CTNNB1,MTOR,HOXA13,HES1,ISL1,PITX1,SOX9,STAT3,STAT6,TBX2,TBX15,NR2F2,KLF4,TBX4,CYP26B1,MSN,TGFB3,LAMA1,DLX5,TFAP2A,CHD7,STRA6,SNAI1,ACTC1,HOXA9,ANXA4
		GO:0060021	-8.5798	-6.05626	roof of mouth development	DLX5,ITGB6,MEOX2,SNAI1,SOX11,TBX2,TFAP2A,TGFB3,SATB2,CHD7,ALX4
		GO:0045216	-8.20624	-5.70647	cell-cell junction organization	CD9,CDH11,CDH15,CTNNA1,CTNNB1,CTNND1,CXADR,DSP,GJA1,TGFB3,GJC1,LIMS2,GRHL2,XIRP2,ACTN2,CACNA1S,CHD4,PLXNB1,MYOT,SHANK1,TMEM108,TANC1,SLC25A46
		GO:0090287	-8.15278	-5.67934	regulation of cellular response to growth factor stimulus	ARNT,BMP4,RUNX2,CTNNB1,HOXA13,HES1,SOX11,TFAP2B,TGFB3,CILP,ZEB2,FSTL3,BAMBI,SIN3A,HIPK2,DOK5,PRDM16,RASL11B,TMEM108
		GO:0010718	-8.03302	-5.5844	positive regulation of epithelial to mesenchymal transition	BMP4,CTNNB1,MTOR,SNAI1,TGFB3,OLFM1,BAMBI,WWTR1,GLIPR2,ITGB6,SLC7A11,STRA6,GJA1,JUN,ZNF143,ADAMTS1,CILP,RUNX1,SERPINF1
		GO:0003012	-8.01381	-5.57316	muscle system process	ATP1A2,ATP2A1,CACNA1S,CASQ2,MTOR,GATM,GJA1,MEIS1,MYL1,RYR1,TBX2,TNNC1,TPM2,MYOT,GJC1,KLHL41,KCNIP2,ACTC1,YAP1,WWTR1,CTNNA1,SGK1,ABCC8,NR2F2,ZEB2,SLC44A1,CHD7,MYLK3
		GO:0045596	-7.97121	-5.54607	negative regulation of cell differentiation	BMP4,RUNX1,CTNNA1,CTNNB1,HOXA9,HES1,ISL1,MEIS1,NFATC3,TNFRSF11B,SNAI1,SOX4,SOX9,SOX11,STAT3,ABCC8,NR1H2,GPR68,LHX2,FSTL3,YAP1,DAAM2,BAMBI,WWTR1,KLF13,GRHL2,TP53INP1,ARNT,MTOR,PRKCZ,TCF7,BRPF3,CYP26B1,STAT6,TGFB3,TNFRSF21,PDCD1LG2
		GO:0060348	-7.76176	-5.37588	bone development	BMP4,RUNX2,DLX5,GJA1,ITGB6,PITX2,PLXNB1,RYR1,SOX9,TFAP2A,TGFB3,GPR68,CSGALNACT1,CYP26B1,JUN,HIPK2,TNFRSF11B,CTNNA1,CTNNB1,RELA,HES1
		GO:0030111	-7.75756	-5.37588	regulation of Wnt signaling pathway	CTNNB1,CTNND1,DLX5,GLI1,ISL1,SALL1,SOX4,SOX9,ZEB2,YAP1,DAAM2,BAMBI,WWTR1,NLK,RNF220,LYPD6,APCDD1L,UBAC2,TCF7,KLF4
		GO:0060485	-7.32432	-4.97581	mesenchyme development	ACTC1,BMP4,CTNNB1,HES1,ISL1,PITX2,SNAI1,SOX4,SOX9,TBX2,TEAD2,YAP1,OLFM1,WWTR1,FBXL17,SALL1,TFAP2A,CHD7,SLC25A46,BIN1,ZFHX3,MEIS1,SOX11,TCF4,SIN3A,DAAM2,RUNX2,RNF220,GJA1,CHD4
		GO:0070848	-6.92362	-4.64569	response to growth factor	ZFHX3,BMP4,RUNX2,CTNNB1,DLX5,ELK1,FGFR4,HES1,ITGB6,JUN,RELA,SOX9,STAT3,TBX2,TGFB3,KLF4,SETX,BAMBI,HIPK2,NLK,TMEM108,SREBF1,STAT6,DOK5
	ZMP	GO:0060537	-9.05101	-4.90277	muscle tissue development	BMP4,CACNA1S,CXADR,DSP,FHL2,MTOR,GJA1,MEIS1,PITX1,SOX9,TFAP2B,GJC1,KLHL41,BIN1,CD9,CTNNB1,FKTN,REST,ADAMTS1,OLFM1,GLI1,YY1,CELF1,SETX
		GO:0034330	-7.75177	-4.17281	cell junction organization	CACNA1S,CD9,CHD4,CTNNA1,CTNNB1,CTNND1,CXADR,DSP,GJA1,PLXNB1,REST,GJC1,LIMS2,SLC25A46,SOX9,SLC7A11,LEF1
		GO:0048736	-7.37184	-4.03593	appendage development	BMP4,RUNX2,CTNNB1,PITX1,SOX9,TFAP2B,TBX4,SLC7A11,LEF1,MTOR,OLFM1,BAMBI,GLI1,HIPK2,LAMA1,RUNX1,FHL2,PLXNB1,SATB2,CACNA1S,GJA1,TTC9,MEIS1,YY1,RFX4,DAAM2,RNF220,REST,DACH1,LIMS2,SDR16C5,TCF3,ARIH2,TRIM28,CTNNA1,DOK5,PRDM16,POLR2A,GTF2IRD1,SETX,DYNC1LI2,ADAMTS1,PLEKHA5,DCT,SLC25A46,GJC1,DSP,KRTDAP,CD9,CELF1,CTNND1,KLHL41,ANXA4
		GO:0040007	-6.11351	-3.23353	growth	BMP4,RUNX1,CD9,CTNNB1,MTOR,MEIS1,PRKCZ,SOX9,ST8SIA2,TRIM28,ARIH2,CACNA1S,CTNNA1,GJA1,IRF3,SSH1,TFAP2B,KIF1A,CHD4,SLC7A11,TRAPPC4,BIN1
		GO:0044057	-5.72338	-3.01949	regulation of system process	BIN1,CACNA1S,CXADR,DSP,ENO1,GJA1,PRKCZ,SGK1,YY1,GTF2IRD1,GJC1,SSH1,MTOR,SLC7A11
		GO:1902894	-5.58606	-2.93653	negative regulation of miRNA transcription	BMP4,REST,SOX9,YY1,BIN1,MEIS1,TCF4,TCF3,MTOR,CHD4,TRIM28,SATB2,BRPF3,HIPK2,PRDM16,SDR16C5
		GO:0016264	-5.49793	-2.91117	gap junction assembly	CTNNA1,GJA1,GJC1,CACNA1S,MTOR,KLHL41,MEIS1
		GO:0030111	-5.13105	-2.65598	regulation of Wnt signaling pathway	CTNNB1,CTNND1,GLI1,SOX9,DAAM2,BAMBI,LEF1,GSKIP,RNF220
		GO:0030097	-4.85874	-2.46891	hemopoiesis	BMP4,RUNX2,RUNX1,CTNNB1,MTOR,MEIS1,REST,TCF3,YY1,ARIH2,HIPK2,LEF1,BIN1,DCT,PLXNB1,PRKCZ,BRPF3,CD9,CXADR,SLC7A11,CHD4,SETX,MYO18A
		GO:0051960	-4.8269	-2.44522	regulation of nervous system development	BIN1,CTNNA1,CTNNB1,DCT,MTOR,PLXNB1,REST,ST8SIA2,DAAM2,LEF1,SSH1,PRKCZ,SOX9
		GO:0042762	-4.69244	-2.35652	regulation of sulfur metabolic process	CTNNB1,PDK3,SLC7A11,ENO1,MTOR,REST,SOX9
		GO:2000177	-4.33655	-2.06402	regulation of neural precursor cell proliferation	CTNNA1,CTNNB1,DCT,GLI1,LIMS2,LEF1,BIN1,BMP4,DAPK1,REST,TFAP2B,ST8SIA2,OLFM1,RUNX1,MEIS1,SOX9,YY1,DAAM2,BAMBI,CACNA1S,IRF3,SGK1,SSH1,HIPK2,GSKIP
		GO:0007264	-4.14093	-1.9018	small GTPase mediated signal transduction	ABR,KSR1,MRAS,ARHGEF3,RAPGEFL1,RHOF,DOK5
		GO:2001044	-4.13833	-1.9018	regulation of integrin-mediated signaling pathway	CTNNA1,LIMS2,LAMA1,CTNNB1,DACH1,SOX9,ADAMTS1
		GO:0003007	-4.13047	-1.89884	heart morphogenesis	BMP4,DSP,FHL2,MTOR,SOX9,ADAMTS1,OLFM1,DAAM2,CFAP20,LEF1,SSH1,YY1,LAMA1,PRKCZ,NR2F1,LRSAM1,KIF24
		GO:0051223	-3.75521	-1.61133	regulation of protein transport	BMP4,PRKCZ,REST,TFAP2B,CABP1,TRIM28,ARIH2,SLC7A11,MYO18A,CTNNA1,MTOR
		GO:0019933	-3.70928	-1.59217	cAMP-mediated signaling	SOX9,KSR1,PDE7B
		GO:0008589	-3.44054	-1.41181	regulation of smoothened signaling pathway	RUNX2,CTNNA1,GLI1,RFX4,HIPK2
		GO:0018105	-3.33077	-1.33727	peptidyl-serine phosphorylation	MTOR,PDK3,PRKCZ,SGK1,HIPK2,ANXA4,CTNNB1,TCF3,RNF220,DACH1,MEIS1,SLC7A11,SLC25A46,TRIM28,CFAP20,DAPK1,KSR1,PIP4K2C
		GO:0030029	-3.2455	-1.27668	actin filament-based process	CXADR,GJA1,GJC1,KLHL41,MRAS,DAAM2,SSH1,RHOF,MYO18A
	CP	GO:0001501	-16.3285	-12.1475	skeletal system development	BMP2,BMP4,CACNA1S,RUNX2,RUNX1,CDH11,CTNNB1,GJA1,HOXA9,HOXA13,ITGB6,ITGB8,SMAD5,MEF2C,TNFRSF11B,PITX1,PLXNB1,RYR1,SOX9,ZEB1,TFAP2A,TRPS1,GPR68,PAPSS2,TBX4,SATB2,TTC9,BPNT2,CHD7,CYP26B1,ALX4,COL7A1,DUSP4,GLI1,HDAC2,SALL1,TEAD2,KLF4,LHX2,TRIM28,YAP1,HIPK2,LEF1,WNT16,STRA6,TFAP2B,SLC7A11,GABPA,CELF1,RAI2,RNF220,TET1
		GO:0061061	-15.1033	-11.2233	muscle structure development	ACTN2,ZFHX3,BMP2,BMP4,CACNA1S,CD9,CTNNB1,CXADR,DSP,FKTN,FHL1,FHL2,MTOR,MEF2C,MEIS1,PITX1,REST,RYR1,SOX9,TTN,XK,KLHL41,MYL11,CHD7,ALX4,STRA6,TANC1,STAC3,NPNT,MKX
		GO:0060537	-13.9265	-10.2226	muscle tissue development	ACTN2,BMP2,BMP4,CACNA1S,CXADR,DSP,FHL2,MTOR,GJA1,SMAD5,MEF2C,MEIS1,PITX1,RYR1,SOX9,TFAP2B,TTN,XK,GJC1,KLHL41,MYL11,CHD7,STRA6,STAC3,CDH11,CTNNB1,ERBB3,HOXA13,REST,SALL1,TEAD2,ADAMTS1,YAP1,OLFM1,WNT16,RBM24,CD9,TANC1,NPNT
		GO:0030111	-10.3188	-7.28393	regulation of Wnt signaling pathway	BMAL1,BMP2,CTNNB1,CTNND1,GLI1,SALL1,SOX9,VCP,ZEB2,YAP1,DAAM2,BAMBI,WWTR1,LEF1,GSKIP,NLK,RNF220,LYPD6,APCDD1L,UBAC2
		GO:0034330	-9.97725	-6.97233	cell junction organization	ACTN2,CACNA1S,CD9,CDH11,CDH15,CHD4,CTNNA1,CTNNB1,CTNND1,CXADR,DSP,GPC4,GJA1,PLXNB1,REST,GJC1,CAP2,GRHL1,SHANK1,LIMS2,TMEM108,POF1B,TANC1,SLC25A46,SOX9,SLC7A11,LEF1,NPNT
		GO:0010718	-9.86452	-6.88763	positive regulation of epithelial to mesenchymal transition	BMP2,BMP4,CTNNB1,MTOR,HDAC2,OLFM1,BAMBI,WWTR1,LEF1,GLIPR2,BMAL1,CTNNA1,CUX1,DCT,PLXNB1,REST,ABCC8,ST8SIA2,LHX2,YAP1,DAAM2,TNFRSF21,CHD7,RUNX2,ITGB6,RUNX1,CREB1,PRKCZ,GPR68,ERBB3,SOX9,ZEB2,SLC25A46,CD9,MEF2C
		GO:0070848	-9.31974	-6.40054	response to growth factor	ZFHX3,BMP2,BMP4,RUNX2,CREB1,CTNNB1,DYNC1LI2,HDAC2,ITGB6,ITGB8,JUN,SMAD5,MEF2C,SOX9,ZEB1,KLF4,SETX,BAMBI,HIPK2,LEF1,NLK,TMEM108,NPNT,ERBB3
		GO:0050673	-9.3028	-6.40054	epithelial cell proliferation	BMP4,RUNX2,CTNNB1,DACH1,MEF2C,PURA,SOX9,ZEB1,ZEB2,YAP1,SIDT2,WNT16,LIMS2,SDR16C5
		GO:0060541	-9.04696	-6.20837	respiratory system development	BMP2,BMP4,CREB1,CTNNB1,GLI1,ITGB6,SOX9,TBX4,YAP1,SLC7A11,HIPK2,LEF1,CHD7,STRA6,LAMA1,DSP,HOXA13,MEF2C,SALL1,TFAP2A,TTN,TEAD2,KLF4,LHX2,TRIM28,MYL11,WNT16,NPNT,RUNX2,MTOR,SMAD5,PITX1,TCF3,CYP26B1,EMX2,ITGB8,MEIS1,ZEB1,TFAP2B,GJC1,SUPT4H1,GTF2IRD1,ABLIM3,SETX,EAF1,SIDT2,HOXA9,BAZ2A,ATP1A2,DCT,TMEM108,GRIN2D,ZIC2,SLC25A46,HDAC2,POF1B,HK2
		GO:0060485	-8.95549	-6.1362	mesenchyme development	BMP2,BMP4,CTNNB1,ERBB3,MEF2C,S100A4,SOX9,TEAD2,TRIM28,YAP1,OLFM1,WWTR1,LEF1,WNT16,FBXL17,RBM24,CTNND1,GPC4,TCF7,KLF4,DAAM2,NLK,UBAC2,GLI1,APCDD1L
		GO:0045667	-8.889	-6.11572	regulation of osteoblast differentiation	BMP2,BMP4,RUNX2,CTNNB1,GLI1,SMAD5,MEF2C,REST,SOX9,YAP1,BAMBI,WWTR1,NPNT,RUNX1,CDH11,FHL2,PLXNB1,RYR1,SATB2,LEF1,BPNT2,ITGB8,PITX1,ZEB1,MTOR,OLFM1,STRA6,SALL1,HIPK2,EMX2,TFAP2A,TFAP2B,ADAMTS1,CYP26B1,CREB1,JUN,YY1,KLF4,SIDT2,HOXA13,LAMA1,TNFRSF11B,LHX2,ZFHX3,MEIS1,TCF4,TCF3,TEAD2,TRPS1,TRIM28,ERBB3,RBM24,GRHL1,GJA1,WNT16,CTNNA1,DAPK1,ST8SIA2,BCLAF1,KLHL41,TET1,SSH1,OPRK1,FBXL17,POF1B
		GO:0003012	-8.83584	-6.08619	muscle system process	ATP1A2,CACNA1S,MTOR,GJA1,HDAC2,SMAD5,MEIS1,MYL1,MYL4,RYR1,TPM2,TTN,GJC1,KLHL41,MYL11,KCNIP2,STAC3,YAP1,WWTR1,PPCS,CTNNA1,CXADR,DSP,SGK1,ABCC8,ZEB2,SLC44A1,CHD7,TRPC1
		GO:0043010	-8.71461	-5.99599	camera-type eye development	BMP4,CACNA1S,CTNNB1,HDAC2,MEIS1,SOX9,ZEB1,TFAP2A,TFAP2B,YY1,KLF4,LHX2,SLC7A11,HIPK2,WNT16,CHD7,STRA6,LAMA1,SALL2,BMP2,HOXA13,LEF1,CYP26B1,ST8SIA2,SDR16C5,ERBB3,MEF2C
		GO:0007389	-8.06668	-5.49845	pattern specification process	BMP2,BMP4,CTNNB1,EMX2,GLI1,HOXA9,LMX1B,SMAD5,MEF2C,MEIS1,ZEB1,YY1,LHX2,SATB2,DAAM2,HIPK2,LEF1,RNF220,CYP26B1,ALX4,BMAL1,CXADR,MTOR,GJA1,SOX9,ADAMTS1,CELF1,SETX
		GO:0044057	-8.00889	-5.45113	regulation of system process	ATP1A2,CACNA1S,CXADR,DSP,ENO1,GJA1,GRIN2D,MYL4,OPRK1,PRKCZ,SGK1,ABCC8,TRPC1,YY1,GTF2IRD1,GJC1,TNFRSF21,KCNIP2,SHANK1,SSH1,TMEM108,NPNT,ACTN2,FHL1,MTOR,GRIK5,MEF2C,VCP,ABR,CDH11,DYSF,SLC7A11,CREB1
		GO:0030097	-7.13598	-4.70516	hemopoiesis	BMP2,BMP4,RUNX2,RUNX1,CREB1,CTNNB1,MTOR,HOXA9,ITGB6,ITGB8,SMAD5,MEF2C,MEIS1,REST,TCF3,TCF7,YY1,GPR68,DYRK3,KLF4,HIPK2,LEF1,CHD7,CD9,CXADR,PURA,DYSF,ZEB2,SLC7A11,DCAF12,CYP26B1
		GO:0008544	-7.09913	-4.69533	epidermis development	BMP4,COL7A1,CTNNB1,DCT,DSP,GLI1,HDAC2,SOX9,KLF4,LHX2,YAP1,GRHL1,WNT16,CYP26B1,ALX4,KRTDAP,ITGB6,RYR1,TFAP2B,LEF1,LMX1B,RNF220,HOXA9,CTNNA1,LIMS2,CREB1,EMX2,MEF2C,TNFRSF11B,REST,ABCC8
		GO:0090287	-6.68887	-4.34037	regulation of cellular response to growth factor stimulus	BMP2,BMP4,RUNX2,CTNNB1,HDAC2,HOXA13,ZEB1,TFAP2B,ZEB2,BAMBI,HIPK2,PRDM16,RASL11B,TMEM108,TET1,NPNT
		GO:2001016	-6.64338	-4.31631	positive regulation of skeletal muscle cell differentiation	BMAL1,MEF2C,CYP26B1,RBM24,KLHL41,BMP2,BMP4,MTOR,ZEB1,YY1,LAMA1
		GO:1903706	-6.49047	-4.20155	regulation of hemopoiesis	BMP4,RUNX1,CREB1,CTNNB1,MTOR,GABPA,HOXA9,MEF2C,MEIS1,TNFRSF11B,PRKCZ,TCF7,ZEB1,GPR68,BRPF3,LEF1,CYP26B1,TNFRSF21,PDCD1LG2,BMP2,CD9,ERBB3,PLXNB1,KLF4,MYO18A,ST3GAL4
	Chondrocyte	GO:0061061	-8.51361	-4.33259	muscle structure development	BIN1,ZFHX3,BMP4,KLF5,CACNA1S,CTNNB1,DSP,MTOR,PGM5,PITX1,SOX9,NR2F2,TNNC1,ALX4,GJA1
		GO:0045685	-7.93695	-4.05696	regulation of glial cell differentiation	BIN1,CTNNB1,MTOR,NKX2-2,RELA,DAAM2,TNFRSF21,ABCC8,DCT,PLXNB1,BMP4,PRKCZ,HOXA13,MSN,NES,LRSAM1,DSP,TNNC1,SHANK1,SOX9,PRR16
		GO:0140747	-7.47261	-3.97554	regulation of ncRNA transcription	BMP4,KLF5,MTOR,JUN,NFATC3,RELA,SOX9,RBM24,ALX4,KSR1
		GO:0030855	-7.43895	-3.97554	epithelial cell differentiation	ANXA4,BMP4,KLF5,CTNNB1,DSP,GLI1,HOXA13,MSN,NKX2-2,SOX9,NR2F2,VEZF1,POF1B,ZNF800,TBX4,DEAF1
		GO:0035116	-7.37841	-3.97554	embryonic hindlimb morphogenesis	BMP4,CTNNB1,PITX1,TBX4,ALX4,COL7A1,GLI1,HOXA13,SOX9,DEAF1,SATB2,ZNF281,HIPK2,CACNA1S,GJA1,PLXNB1,POLR2A,RELA,SUPT4H1,UBTF,GTF2IRD1,BAZ2A,ABLIM3,DCT,DSP,KRTDAP,MTOR,NKX2-2,NR2F2,ZNF800,KLF5,HSD11B1,NES,LMX1B,DAAM2,VEZF1,MSN,ARIH2,TNNC1,ATF6,PRKCZ,ABCC8
		GO:0048713	-6.30419	-3.40193	regulation of oligodendrocyte differentiation	CTNNB1,MTOR,NKX2-2,DAAM2,TNFRSF21,BMP4,GLIPR2,PRKCZ,PDCD1LG2,RELA,MYO18A,GLI1,DEAF1,SHANK1
		GO:0044057	-6.27041	-3.39109	regulation of system process	BIN1,CACNA1S,DSP,ENO1,GJA1,PRKCZ,SGK1,ABCC8,TNNC1,GTF2IRD1,TNFRSF21,SHANK1,MTOR
		GO:0034330	-4.84356	-2.40291	cell junction organization	CACNA1S,CDH15,CHD4,CTNNB1,DSG1,DSP,GJA1,PLXNB1,SHANK1,POF1B
		GO:0120162	-4.55914	-2.18431	positive regulation of cold-induced thermogenesis	DIO2,GJA1,TSHR,PRDM16,ELOVL6
		GO:0014706	-4.1685	-1.84358	striated muscle tissue development	BMP4,DSP,MTOR,GJA1,PGM5,TNNC1,ABCC8,HIPK2,SHANK1,CTNNB1,HOXA13,SOX9,RBM24,CACNA1S,SGK1,NR2F2
		GO:0045664	-4.1685	-1.84358	regulation of neuron differentiation	BIN1,ZFHX3,BMP4,NKX2-2,SOX9,TCF4,KLF5
		GO:1901654	-4.07367	-1.77915	response to ketone	DSG1,HOXA13,MSN,NKX2-2,RELA,SGK1
		GO:0071417	-3.65345	-1.48104	cellular response to organonitrogen compound	CACNA1S,CTNNB1,MTOR,GJA1,PRKCZ,RELA,SOX9,TSHR,RRAGD,BIN1,DAPK1,DIO2,PRR16,RBM24,ABCC8,DSG1,NKX2-2,SGK1,HIPK2
		GO:0043410	-3.60138	-1.4332	positive regulation of MAPK cascade	BMP4,CTNNB1,FGFR4,PRKCZ,KSR1,HIPK2,DOK5,GLIPR2,JUN,ZFHX3,RELA,SOX9,HOXA13,PRDM16
		GO:0007616	-3.50559	-1.34577	long-term memory	PRKCZ,SGK1,SHANK1,CDH15,CTNNB1,HOXA13,PLXNB1,NES,POF1B,ABCC8,GRAMD1B,PGM5,CACNA1S,CHD4
		GO:0043620	-3.47192	-1.34053	regulation of DNA-templated transcription in response to stress	JUN,RELA,ATF6,KLF5
		GO:0014014	-3.28739	-1.23348	negative regulation of gliogenesis	CTNNB1,ABCC8,DAAM2,BIN1,CABP1,KCNIP3,AHNAK,CACNA1S
		GO:0006356	-3.2047	-1.17902	regulation of transcription by RNA polymerase I	MTOR,UBTF,BAZ2A,SOX9,TCF4
		GO:0009896	-2.97369	-1.01798	positive regulation of catabolic process	DAPK1,MTOR,MSN,SOX9,ARIH2,ATF6,LRSAM1,RBM24,RRAGD
		GO:0032386	-2.9433	-0.995284	regulation of intracellular transport	BMP4,MSN,TNNC1,CABP1,ARIH2,ABLIM3,PRKCZ,ABCC8,MYO18A
	OP	GO:0006351	-14.6211	-10.6413	DNA-templated transcription	ATF4,BMP4,CEBPG,EP300,BRF1,HOXA9,HOXA13,HOXC9,ISL1,MSX1,NFIC,NFIX,PKNOX1,RELA,RXRA,SOX9,SUPT4H1,TBP,TFCP2,UBTF,XBP1,KLF4,GTF2IRD1,BAZ2A,HINFP,LEF1,KLF13,CHD7
		GO:0061061	-14.4715	-10.6413	muscle structure development	BIN1,BMP4,CACNA1S,CD9,CXADR,DSP,EP300,FHL1,MTOR,HES1,ISL1,MEF2C,MEIS1,MSX1,MYH3,PITX1,SOX9,TNNC1,XBP1,ZBTB18,HINFP,CHD7,ALPK3,ALX4,STRA6,MYLK3,XIRP2,MKX,GJA1,HOXA13,SMAD5,PITX2,SALL1,SNAI1,ADAMTS1,GJC1,OLFM1,WNT16,RBM24
		GO:0001501	-13.8736	-10.2947	skeletal system development	BMP4,CACNA1S,RUNX2,RUNX1,ETS2,GJA1,HOXA9,HOXA13,HOXC9,SMAD5,MEF2C,MSX1,TNFRSF11B,PITX1,PITX2,PLXNB1,SNAI1,SOX9,SP3,TFAP2A,TGFB3,PAPSS2,TBX4,SATB2,TTC9,CHD7,ALX4,COL7A1,HES1,MYH3,SALL1,KLF4,LHX2,LEF1,WNT16,STRA6,ATF4,CDX4,NES,SLC7A11,EP300,ISL1,CELF1,HINFP,RNF220
		GO:0007389	-13.0191	-9.61627	pattern specification process	BMP4,CDX4,EMX2,EP300,ETS2,HOXA9,HOXC9,HES1,ISL1,LMX1B,SMAD5,MEF2C,MEIS1,MSX1,NKX2-2,PITX2,RFX4,SNAI1,BHLHE40,LHX2,SATB2,DAAM2,LEF1,RNF220,ALX4,ATP1A2,DCT,MYH3,PITX1,SALL1,SOX9,TGFB3,NES,SLC7A11,CHD7,STRA6,TMEM108,SLC25A46,CCDC141
		GO:0048880	-11.7735	-8.59249	sensory system development	ATF4,BMP4,CACNA1S,HES1,ISL1,MAX,MEIS1,SERPINF1,PITX2,PKNOX1,SOX9,SP3,TFAP2A,KLF4,LHX2,LAMC3,NES,ATF6,SLC7A11,WNT16,CHD7,STRA6,HOXA13,MSX1,TGFB3,LEF1
		GO:0048732	-10.2596	-7.4765	gland development	BMP4,CEBPG,ELK1,HK2,HOXA9,HOXA13,HES1,ISL1,MSN,MSX1,SERPINF1,PITX1,PITX2,RELA,SALL1,SOX9,SP3,TGFB3,XBP1,LEF1,STRA6,EP300,TBX4,SLC7A11,CHD7
		GO:0003007	-9.23288	-6.46684	heart morphogenesis	BMP4,DSP,MTOR,HES1,ISL1,MEF2C,MSX1,PITX2,SNAI1,SOX9,TNNC1,ADAMTS1,OLFM1,WNT16,CHD7,XIRP2,STAT1,LEF1,RBM24,TGFB3,BAMBI,STRA6,GJA1,SMAD5,NFE2L2,XBP1,DAAM2,ELP5,SSH1,SH3RF2,SERPINF1
		GO:0051960	-8.64579	-5.92717	regulation of nervous system development	BIN1,BMAL1,CTNNA1,CUX1,DCT,MTOR,HES1,NKX2-2,SERPINF1,PLXNB1,PLXNB3,RELA,ABCC8,ST8SIA2,BHLHE40,LHX2,DAAM2,TNFRSF21,LEF1,CHD7,BMP4,RUNX1,PRKCZ,XBP1
		GO:1901522	-8.4783	-5.78865	positive regulation of transcription from RNA polymerase II promoter involved in cellular response to chemical stimulus	ATF4,RUNX2,SMAD5,NFE2L2,RELA,XBP1,ATF6,BMP4,CTNNA1,ENO1,SNAI1,WNT16,MSX1,PLAGL2,CEBPG,BMAL1,MTOR,STAT1,NLK,SH3RF2,BMT2
		GO:0045165	-8.42321	-5.74734	cell fate commitment	BMP4,RUNX2,ETS2,MTOR,HOXA13,HES1,ISL1,SMAD5,MEF2C,NKX2-2,PITX1,SOX9,KLF4,TBX4,WNT16,DSP,MSN,MSX1,SALL1,SNAI1,TFAP2A,TNNC1,LHX2,LEF1,CHD7,XIRP2,COL7A1,DCT,PITX2,RELA,ALX4,KRTDAP
		GO:0009725	-8.151	-5.50146	response to hormone	ATP1A2,CTNNA1,DSG1,EP300,MTOR,HES1,ISL1,MAX,MEF2C,NFE2L2,NKX2-2,TNFRSF11B,SERPINF1,PRKCZ,RBBP5,RELA,RXRA,SGK1,STAT1,ABCC8,TGFB3,NR2C1,TSHR,XBP1,EIF2B4,CACNA1S,GJA1,IRF3,SOX9,SSH1,RRAGD,BMT2,RUNX2,CD9,ST3GAL4,KLF4,AJAP1,RBM24
		GO:0003231	-8.05129	-5.41434	cardiac ventricle development	BMP4,DSP,HOXA13,HES1,ISL1,MEF2C,SALL1,TNNC1,CHD7,STRA6,XIRP2,ADAMTS1
		GO:0000902	-7.94882	-5.33601	cell morphogenesis	ATF4,EP300,HOXA13,HES1,ISL1,MEF2C,MSX1,PLXNB1,PLXNB3,PRKCZ,SGK1,ST8SIA2,LHX2,MYOT,LAMC3,NES,SHANK1,SIDT2,LEF1,SSH1,TMEM108,POF1B,SLC25A46,BMP4,RUNX1,CD9,MTOR,MEIS1,SALL1,SOX9,STRA6,MYH3,RFX2,MYLK3,CTNNA1,TNFRSF21,TRAPPC4
		GO:0035270	-7.90959	-5.30836	endocrine system development	BMP4,HES1,ISL1,NKX2-2,PITX1,PITX2,SALL1,SOX9,SIDT2,STRA6,ZNF800,KLF4,ATF4,DSP,HOXA13,MEF2C,MSN,VEZF1,SLC7A11,WNT16,POF1B,EMX2,SMAD5,SERPINF1,STAT1,TFAP2A,ADAMTS1,HOXA9,NFATC3,RELA,MSX1,MTOR,BIN1,MEIS1,LEF1,AJAP1,SNAI1,TBX4,RUNX2,TGFB3,RNF220,GJA1,NFE2L2,RBM24
		GO:0045596	-7.40387	-4.84611	negative regulation of cell differentiation	BMAL1,BMP4,RUNX1,CTNNA1,HOXA9,HES1,ISL1,MEIS1,MSX1,NFATC3,NFE2L2,NKX2-2,TNFRSF11B,SNAI1,SOX9,STAT1,ABCC8,XBP1,LHX2,FSTL3,DAAM2,BAMBI,KLF13,MTOR,MEF2C,PRKCZ,TCF7,BRPF3,LEF1
		GO:0044057	-7.36674	-4.81919	regulation of system process	BIN1,ATP1A2,ATP2A1,CACNA1S,CXADR,DSP,ENO1,GJA1,ISL1,PRKCZ,SGK1,ABCC8,TNNC1,TRPC1,GTF2IRD1,GJC1,TNFRSF21,SHANK1,SSH1,TMEM108,ZEB2,MTOR,TGFB3,DAAM2,MYLK3,FHL1,MEF2C
		GO:0050673	-6.79475	-4.32131	epithelial cell proliferation	BMP4,RUNX2,DACH1,MEF2C,SERPINF1,PURA,SOX9,ZEB2,SIDT2,WNT16,LIMS2,CTNNA1,GJA1,NFE2L2,PLXNB3,ABCC8,KLF4,HES1,STAT1,XBP1
		GO:0060325	-6.74569	-4.28068	face morphogenesis	EP300,MSX1,MYH3,TGFB3,LEF1,STRA6,CHD7,SNAI1,TFAP2A,SATB2,ALX4
		GO:0045216	-6.49279	-4.06765	cell-cell junction organization	CD9,CTNNA1,CXADR,DSG1,DSP,GJA1,TGFB3,GJC1,LIMS2,POF1B,XIRP2,CACNA1S,PLXNB1,MYOT,SHANK1,TMEM108,SLC25A46
		GO:0061448	-6.33136	-3.92849	connective tissue development	BMP4,RUNX2,RUNX1,SMAD5,MEF2C,MSX1,PITX1,SNAI1,SOX9,XBP1,ZNF516,SATB2,ATF4,PLXNB1,SP3,FSTL3,LEF1,DYNC1LI2,ELK1,FGFR4,HES1,RELA,TGFB3,KLF4,BAMBI,NLK,TMEM108,TNFRSF11B,CTNNA1,PITX2,HK2,HOXA9,AJAP1,NES
	Osteoblast	GO:0001501	-13.1827	-9.00172	skeletal system development	CACNA1S,RUNX2,RUNX1,CDH11,CTNNB1,GJA1,HOXA9,HOXA13,MSX1,TNFRSF11B,PITX1,PITX2,PLXNB1,RYR1,SNAI1,SOX9,TFAP2A,TRPS1,PAPSS2,TBX4,SATB2,CHD7,CSGALNACT1,CYP26B1,COL7A1,DUSP4,GLI1,TEAD2,LHX2,HIPK2,LEF1,WNT16,STRA6,NR2F2,NES,WWTR1,MTOR,ISL1,HINFP,RNF220,ST8SIA2
		GO:0007507	-12.8586	-8.97865	heart development	CDH11,CTNNB1,DSP,ERBB3,MTOR,GJA1,HOXA13,ISL1,MSX1,NEB,NFATC1,PITX2,REST,RYR1,SNAI1,SOX9,TEAD2,ADAMTS1,GJC1,OLFM1,WNT16,CHD7,ALPK3,STRA6,RBM24,STAT1,WWTR1,LEF1,SERPINF1
		GO:0061061	-12.0176	-8.31367	muscle structure development	ZFHX3,KLF5,CACNA1S,CD9,CTNNB1,DSP,FHL1,MTOR,ISL1,MSX1,NEB,PGM5,PITX1,REST,RYR1,SOX9,NR2F2,HINFP,CHD7,ALPK3,STRA6,NPNT,MKX,GJA1,GJC1,PITX2
		GO:0010718	-8.21665	-5.18176	positive regulation of epithelial to mesenchymal transition	CTNNB1,MTOR,SNAI1,OLFM1,BAMBI,WWTR1,LEF1,GLIPR2,COL7A1,DUSP4
		GO:0006351	-7.91898	-4.91406	DNA-templated transcription	CTNNB1,HOXA9,HOXA13,ISL1,MSX1,POLR2A,SOX9,SUPT4H1,TAF7,TEAD2,GTF2IRD1,BAZ2A,ABLIM3,HINFP,LEF1,THAP1,CHD7,EAF1
		GO:0007389	-7.81506	-4.83817	pattern specification process	CTNNB1,EMX2,GLI1,HOXA9,ISL1,LMX1B,MSX1,PITX2,RFX4,SNAI1,NR2F2,LHX2,SATB2,HIPK2,LEF1,RNF220,CYP26B1,ATP1A2,DCT,GRIN2D,PITX1,SOX9,ZIC2,NES,CHD7,STRA6,FUT10,SLC25A46
		GO:0007043	-7.72599	-4.80025	cell-cell junction assembly	CD9,CDH11,CDH15,CTNNA1,CTNNB1,CTNND1,DSG1,GJA1,GJC1,POF1B,DSP,CACNA1S,CHD4,PLXNB1,REST,SHANK1,SLC25A46,PLXNB3,SOX9,LEF1,NPNT
		GO:0030111	-7.08365	-4.33089	regulation of Wnt signaling pathway	BMAL1,CTNNB1,CTNND1,GLI1,ISL1,SOX9,BAMBI,WWTR1,LEF1,GSKIP,NLK,RNF220,LYPD6,APCDD1L,EMX2,SERPINF1,PRKX,STAT1,TFAP2A,ADAMTS1,CYP26B1,STRA6,NPNT,RUNX2,RUNX1,ARIH2,NES,REST,PURA,WNT16,THAP1,MSX1,TCF7,PITX2,HOXA13,TBX4,TRPS1,TEAD2,LHX2,GJA1,HIPK2,SNAI1,AJAP1,ST8SIA2,ABCC8,PLXNB3,NR2F2,FUT10,CDH11,VWA2
		GO:0051960	-6.89718	-4.22132	regulation of nervous system development	BMAL1,CTNNA1,CTNNB1,CUX1,DCT,MTOR,SERPINF1,PLXNB1,PLXNB3,REST,ABCC8,ST8SIA2,LHX2,TNFRSF21,LEF1,CHD7,RUNX1,SLC9B2
		GO:0003179	-6.74181	-4.09227	heart valve morphogenesis	CDH11,MTOR,NFATC1,SNAI1,SOX9,OLFM1,STRA6,ATP1A2,GRIN2D,KSR1
		GO:0007423	-6.35854	-3.75127	sensory organ development	CACNA1S,CTNNB1,HOXA13,MSX1,SERPINF1,PITX2,SALL2,SOX9,TFAP2A,LHX2,NES,HIPK2,LEF1,WNT16,CHD7,CYP26B1,STRA6,ISL1
		GO:0030850	-6.13216	-3.58462	prostate gland development	CTNNB1,GLI1,HOXA9,HOXA13,SERPINF1,SOX9,HSD11B1,MSX1,TBX4,HIPK2,LEF1,CHD7,STRA6,DSP,ISL1,PRKX,SNAI1,TFAP2A,TEAD2,LHX2,WNT16,NPNT,CTNNA1,NR2F2,ADAMTS1,KLF5,EMX2,GJC1
		GO:0044057	-5.88146	-3.38169	regulation of system process	ATP1A2,CACNA1S,DSP,ENO1,GJA1,GRIN2D,ISL1,SGK1,ABCC8,GTF2IRD1,GJC1,TNFRSF21,KCNIP2,SHANK1,SSH1,NPNT,CTNNA1,MTOR,MYL1,RYR1,TPM2,NFATC1,FHL1,WWTR1,STAT1,NR2F2,CHD7
		GO:0008544	-5.51982	-3.10966	epidermis development	COL7A1,CTNNB1,DCT,DSP,GLI1,PITX2,SNAI1,SOX9,LHX2,WNT16,CYP26B1,KRTDAP,HOXA9,LEF1,RYR1,ANXA4,KLF5,HOXA13,NR2F2,POF1B,ISL1
		GO:0000902	-5.42698	-3.03836	cell morphogenesis	CDH11,CDH15,CTNNB1,HOXA13,ISL1,MSX1,PLXNB1,PLXNB3,SGK1,ST8SIA2,LHX2,NES,SHANK1,LEF1,SSH1,POF1B,SLC25A46,CD9,NEB,PGM5,CTNNA1,TNFRSF21,TRAPPC4,CACNA1S,CHD4,REST
		GO:0021545	-5.36977	-2.99493	cranial nerve development	CTNNB1,ERBB3,ISL1,TFAP2A,CHD7,SLC25A46,RUNX1
		GO:0071407	-5.26756	-2.91262	cellular response to organic cyclic compound	ATP1A2,CACNA1S,CTNNA1,CTNNB1,ISL1,SERPINF1,REST,RYR1,SGK1,STAT1,TAF7,NR2C1,SSH1,GRAMD1B,PITX1,HINFP,SOX9,TEAD2,CYP26B1,PDCD1LG2,DSG1,MTOR,TNFRSF11B,RBBP5,ABCC8
		GO:0048732	-5.21359	-2.87143	gland development	CTNNB1,GLI1,HOXA9,HOXA13,ISL1,MSX1,SERPINF1,PITX1,PITX2,SOX9,HIPK2,LEF1,STRA6
		GO:0045596	-5.03723	-2.73703	negative regulation of cell differentiation	BMAL1,RUNX1,CTNNA1,CTNNB1,HOXA9,ISL1,MSX1,NFATC1,TNFRSF11B,REST,SNAI1,SOX9,STAT1,ABCC8,LHX2,BAMBI,WWTR1,DCT,GLI1,NES,LEF1,EMX2,SGK1,GRAMD1B,GOT2,SETD7
		GO:2001016	-4.98657	-2.69205	positive regulation of skeletal muscle cell differentiation	BMAL1,CYP26B1,RBM24,MTOR,RUNX2,TNFRSF11B,STAT1,MSX1,NFATC1
