# Supplementary material for: Single-cell expression profiling of bat wing development
Source: Nat Commun. 2025 Jul 18;16:6612. doi: 10.1038/s41467-025-61944-2 (PMC12274464; doi:10.1038/s41467-025-61944-2)
Supplement: Supplementary file 11 — Supplementary Data 9 [file 41467_2025_61944_MOESM11_ESM.xlsx]

## Sheet: sheet 1
Supplementary Data 9. Primer and prob sequences for WISH in the developing bat forelimbs and hindlimbs.
Organism	Embryonic stage	Target gene	Tissue	Primer-F	Primer-R	RNA Probe
Rhinolophus sinicus	CS16, CS18, CS20	MEIS2	Forelimb/Hindlimb	CTTCCATGTACGGAGACCCTCACGC	GATCTCGCCAAGATGCCGGATTATGGTCA	CUUCCAUGUACGGAGACCCUCACGCGCCGCGGCCGAUCCCCCCGGUUCACCACCUGAACCACGGGCCGCCGCUCCACGCCACGCAGCACUACGGAGCGCACGCCCCGCACCCCAAUGUCAUGCCGGCUAGCAUGGGAUCCGCUGUCAACGACGCCUUGAAGCGGGACAAGGACGCGAUCUAUGGGCACCCGUUGUUUCCUCUGUUAGCUCUGGUCUUUGAGAAGUGCGAGCUGGCGACCUGCACUCCCCGGGAACCCGGAGUGGCCGGCGGAGACGUCUGCUCCUCCGACUCCUUCAACGAGGACAUCGCAGUUUUCGCCAAGCAGGUUCGCGCCGAAAAGCCACUUUUUUCCUCAAAUCCAGAGCUAGACAAUUUGAUGAUACAAGCAAUACAAGUAU…
Rhinolophus sinicus	CS16, CS18, CS20	PDGFD	Forelimb/Hindlimb	GGACGATGGTGCGGATACAAGGAAGT	CGAGGTGGTCTGGAGCTGCAGA	GGACGAUGGUGCGGAUACAAGGAAGUUCCUCCAAGGAUAACAUCAAGAACAAAUCAAAUUAAAAUAACAUUCAAGUCUGAUGACUACUUUGUGGCCAAACCUGGAUUCAAGAUUUAUUAUUCUUUUGUGGAAGAUUUCCAACCCGCAGCAGCCUCGGAGACCAACUGGGAGUCAGUCACAAGCUCUAUCUCAGGAGUAUCCUAUCACUCUCCAUCAGUAACGGAUCCCACUCUCACUGCGGAUGCUCUGGACAAAACAAUUGCAGAAUUUGAUACUGUGGAAGAUCUGCUCAAGCACUUCAAUCCUGAAUCAUGGCAAGAAGAUCUUGAGAAUUUGUAUUUGGACACUCCUCAUUAUCGAGGCAGAUCAUACCACGACAGGAAGUCAAAAGUUGACCUG…
Rhinolophus sinicus	CS17, CS20	SYNPO2	Forelimb/Hindlimb	TGCCCTCGACCTGGCTGGT	GCTTCGGCGAGCTGGGGAT	UGCCCUCGACCUGGCUGGUCCCUUCAAAGGCCCACAAGCAGCAGUGGCCAGUCUGAACUCCACAGCCAAGCCCACGGCUCCCACACCAGCAGUGGGCGCUGAGCACGCUGCCGCGGCGGGGCCGUCCCACGAGCUCCCCGGGAUGCGCGGGAAAGGGGCCCAGCUCUUUGCGAAGAGGCAGUCGCGGAUGGAGAAGUACGUGGUGGACUCGGACACGGUGCAGGCCCACGCCGCUCGCGCUCAGUCCCCCACGCCGUCGCUCCCGGCUGCGUGGAAGUACUCCUCCAACGUGCGAGCACCGCCUCCCCUGGCCUACAACCCGAUCCACUCCCCGUCCUACCCACCGGCCGCCAUCAAGUCCCAGCCGGCAGCGCCACAGGCCUCCAAGACCAGCAAGAA…
Rhinolophus sinicus	CS17, CS20	FREM1	Forelimb/Hindlimb	GGTGGCGAGATTGGCCTGGT	ACAGCAAGTGGTCCCTGGGC	GGUGGCGAGAUUGGCCUGGUGCCUUGUUACGAUACCAUUACAUUAGUGGUUUCGGAUGGAGAAGCAGGCCCUUUUGUGAAUGGCUGUUGCUACAAUGGACCUCAUCCAUCUGUUCCUCUUCAUGAGUCCUUUCCAGUGUAUGAUCUCAACAUCACAGUACAUCCAGUGGACAACCAACCACCUUCAAUUGCAAUAGGUACCAUGUUCGUGGUAGAGGAGGGUUUCUCAGCAGUCCUUACCAUUAACCAUUUGUCAGCCACUGACCCUGACACUGCAGCAGAUGACUUGGAGUUUGUUUUGGUUUCUCCACCCCAGUUUGGCUACCUUGAAAACAUACUCCCUUCUGAGGGUUUUGAAAAAAGCAAUAUGGGUAUAAGUAUAGCUUCCUUUCAGUGGAAA…
Rhinolophus sinicus	CS18, CS20	CSRNP3	Forelimb/Hindlimb	GGCGCCTAGTGAGTCAGATGA	GGGACGGTCTCAACCACGGGTG	GGCGCCUAGUGAGUCAGAUGAGGAGGAGGAGGAGGAAGACGAGGAGGAGGAAGACGAGGAGGAUGAUGACGAGAAAGGGGACAGUUUCGUGGAAGGUUUGGGUACCACCCAUGCCGAAGUUGUUCCUCUUCCUUCCGUCCUUUGUUAUUCUGAUGGCACCGCCGUUCAUGAAAGCCACGCGAAAAAUGCUUCUUUCUAUGCCAACUCUUCAACCCUGUAUUACCAAAUAGAUAGCCACAUUCCAGGAACUCCUAGCCAGAUCUCUGAGAACUAUUCUGAAAGAGAUACUGUCAAAAACGGUACCCUCUCGCUGGUGCCUUACACCAUGACCCCGGAGCAAUUCGUGGACUAUGCCCGACAAGCGGAAGAGGCCUAUGGCACCUCCCACUACCCCGCUGC…
