# Supplementary material for: Single-cell expression profiling of bat wing development
Source: Nat Commun. 2025 Jul 18;16:6612. doi: 10.1038/s41467-025-61944-2 (PMC12274464; doi:10.1038/s41467-025-61944-2)
Supplement: Supplementary file 14 — Source Data [file 41467_2025_61944_MOESM14_ESM.xlsx]

## Sheet: Fig.5g
	Stage	Limb	Rep	DAPI	EdU	COL2A1+			Stage		CS18	CS18	CS20	CS20
	CS18	F	1	1598	141	1598			Limb	Rep	F	H	F	H
	CS18	F	2	1403	127	1403			EdU/COL2A1+	1	0.0882353	0.0395778	0.0659142	0.0451128
	CS18	F	3	1924	142	1924				2	0.0905203	0.0296392	0.0572229	0.0287474
	CS18	H	1	758	30	758				3	0.0738046	0.0185874	0.0634259	0.0212264
	CS18	H	2	776	23	776				Mean	0.0841867	0.0292681	0.0621877	0.0316955
	CS18	H	3	807	15	807				SD	0.00740032	0.00857334	0.00365466	0.0099719
	CS20	F	1	2499	143	2499				P-value F vs. H	0.00236731		0.015345
	CS20	F	2	2350	146	2215
	CS20	F	3	2162	137	2160
	CS20	H	1	980	28	974
	CS20	H	2	945	30	665
	CS20	H	3	848	18	848

## Sheet: Fig.5h
	stage	Limb	Rep	DAPI	ABI3BP+	ABI3BP+/DAPI
	CS20	F	1	2572	141	0.0548212
	CS20	F	2	1943	132	0.0679362
	CS20	F	3	2710	269	0.099262
	CS20	H	1	806	117	0.145161
	CS20	H	2	505	82	0.162376
	CS20	H	3	773	202	0.26132
					ABI3BP+/DAPI
			Stage		CS20	CS20
			Limb		F	H
			Rep	1	0.0548212	0.145161
				2	0.0679362	0.162376
				3	0.099262	0.26132
				Mean	0.0740064	0.189619
				SD	0.0186437	0.0511847
				P value	0.0398859

## Sheet: Fig.6e
		Control	PTN	PTN	PTN
	Rep		Embryonic FIB	Mouse preosteoblasts	Embryonic forelimb cells
	s1	1	1.4	1.15052	1.27345
	s2	1	1.18787	1.45167	1.14096
	s3	1	1.67905	1.6533	1.15763
	Mean	1	1.42231	1.41849	1.19068
	SD	0	0.201146	0.206594	0.0589232
	P value vs. control		0.0411789	0.0457102	0.0102105

## Sheet: Fig.6h
		Control	PDGFC	PDGFC	PDGFC
	Rep		Embryonic-FIB	Mouse Preosteoblasts	Embryonic forelimb cells
	s1	1	2.16145	1.5271	1.24705
	s2	1	2.0274	2.05686	1.23818
	s3	1	2.86824	2.29323	1.22819
	Mean	1	2.35236	1.95907	1.23781
	SD	0	0.368865	0.320322	0.00770423
	P value vs. control		0.00658409	0.0133246	1.64658e-06

## Sheet: Fig.6i
		Control	PDGFD	PDGFD	PDGFD
	Rep		Embryonic-FIB	Mouse Preosteoblasts	Embryonic forelimb cells
	s1	1	1.73494	1.24567	1.2009
	s2	1	1.65558	1.52396	1.19674
	s3	1	1.85811	1.69964	1.24656
	Mean	1	1.74954	1.48976	1.21473
	SD	0	0.083325	0.186903	0.0225676
	P value vs. control		0.000219952	0.02073	0.000176451

## Sheet: Fig. 6 original data
		Original data
			Embryo-FIB					Mouse Preosteoblasts				Forelimb-FIB
			PDGFC	PDGFD	PTN	GFP		PDGFC	PDGFD	PTN	GFP		PDGFC	PDGFD	PTN	GFP
		Rep1	0.154667	0.124667	0.109667	0.0716667	Rep1	0.376333	0.336333	0.342333	0.290333	Rep1	0.7798	0.6868	1.0356	0.5728
		Rep1	0.151667	0.124667	0.100667	0.0636667	Rep1	0.420333	0.288333	0.342333	0.278333	Rep1	0.7878	0.7368	0.6986	0.6078
		Rep1	0.140667	0.122667	0.0726667	0.0696667	Rep1	0.490333	0.405333	0.310333	0.257333	Rep1	0.7548	0.6828	0.7316	0.5898
		Rep1	0.149667	0.115667	0.0686667	0.0676667	Rep1	0.450333	0.376333	0.356333	0.324333	Rep1	0.7568	0.7788	0.6616	0.5728
		Rep1	0.152667	0.117667	0.109667	0.0606667	Rep1	0.476333	0.346333	0.346333	0.309333	Rep1	0.7288	0.6448	0.9656	0.5968
		Rep1	0.147667	0.114667	0.119667	0.0816667	Rep1	0.434333	0.407333	0.297333	0.274333	Rep1	0.8678	0.7548	0.7456	0.6098
		Rep2	0.170167	0.145167	0.0651667	0.0651667	Rep2	0.390833	0.316833	0.322833	0.241833	Rep1	0.6448	0.7468	0.7286	0.6228
		Rep2	0.174167	0.120167	0.0911667	0.0641667	Rep2	0.420833	0.294833	0.294833	0.212833	Rep1	0.8128	0.7788	0.7396	0.6818
		Rep2	0.148167	0.131167	0.0941667	0.0911667	Rep2	0.445833	0.316833	0.311833	0.197833	Rep1	0.7698	0.8118	0.7146	0.5718
		Rep2	0.196167	0.186167	0.135167	0.0991667	Rep2	0.448833	0.313833	0.275833	0.188833	Rep1	0.6078	0.6108	0.6486	0.5968
		Rep2	0.182167	0.128167	0.0991667	0.0901667	Rep2	0.414833	0.298833	0.294833	0.178833	Rep2	0.8324	0.9008	0.594	0.5582
		Rep2	0.165167	0.135167	0.122167	0.101167	Rep2	0.410833	0.334833	0.286833	0.210833	Rep2	0.6964	0.6638	0.702	0.5152
		Rep3	0.1485	0.0995	0.0735	0.0425	Rep3	0.4285	0.3305	0.3065	0.2075	Rep2	0.6124	0.7308	0.72	0.5362
		Rep3	0.1375	0.0845	0.0885	0.0525	Rep3	0.4495	0.3315	0.3075	0.1815	Rep2	0.6544	0.6848	0.703	0.4982
		Rep3	0.1275	0.0825	0.0845	0.0475	Rep3	0.4245	0.3025	0.2965	0.1855	Rep2	0.8674	0.5858	0.621	0.5622
		Rep3	0.1425	0.1075	0.0815	0.0415	Rep3	0.4525	0.3195	0.3235	0.1805	Rep2	0.6634	0.6378	0.77	0.5972
		Rep3	0.1525	0.0865	0.0835	0.0555	Rep3	0.4245	0.3185	0.3265	0.1665	Rep2	0.6454	0.6358	0.579	0.6012
		Rep3	0.1405	0.0895	0.0855	0.0565	Rep3	0.3935	0.3045	0.2945	0.2005	Rep2	0.7974	0.6638	0.558	0.5772
												Rep2	0.6754	0.7038	0.585	0.5762
												Rep2	0.5474	0.5508	0.611	0.6252
												Rep3	0.7234	0.6638	0.5738	0.5552
												Rep3	0.6564	0.7108	0.6118	0.6952
												Rep3	0.6994	0.8028	0.7768	0.5482
												Rep3	0.6764	0.7548	0.7288	0.5972
												Rep3	0.7214	0.6898	0.5498	0.5332
												Rep3	0.9094	0.6168	0.7748	0.5932
												Rep3	0.7224	0.8418	0.7248	0.5972
												Rep3	0.8974	0.7558	0.6308	0.5682
												Rep3	0.6594	0.9268	0.5968	0.5772
												Rep3	0.5574	0.5678	0.8398	0.6162
				Embryo-FIB					Mouse Preosteoblasts					Forelimb-FIB
				PDGFC	PDGFD	PTN	GFP		PDGFC	PDGFD	PTN	GFP		PDGFC	PDGFD	PTN	GFP
			Rep1	2.23614	1.80241	1.58554	1.03614	Rep1	1.30219	1.16378	1.18454	1.00461	Rep1	1.2947	1.1403	1.71941	0.951021
			Rep1	2.19277	1.80241	1.45542	0.920482	Rep1	1.45444	0.997693	1.18454	0.963091	Rep1	1.30799	1.22331	1.15989	1.00913
			Rep1	2.03373	1.77349	1.0506	1.00723	Rep1	1.69666	1.40254	1.07382	0.890427	Rep1	1.2532	1.13365	1.21468	0.979246
			Rep1	2.16386	1.67229	0.992771	0.978313	Rep1	1.55825	1.30219	1.23299	1.12226	Rep1	1.25652	1.29304	1.09846	0.951021
			Rep1	2.20723	1.7012	1.58554	0.877108	Rep1	1.64821	1.19839	1.19839	1.07036	Rep1	1.21003	1.07056	1.60319	0.990868
			Rep1	2.13494	1.65783	1.73012	1.18072	Rep1	1.50288	1.40946	1.02884	0.94925	Rep1	1.44081	1.2532	1.23792	1.01245
			Rep2	1.99804	1.7045	0.765166	0.765166	Rep2	1.90496	1.54427	1.57352	1.17872	Rep1	1.07056	1.23991	1.2097	1.03404
			Rep2	2.04501	1.41096	1.07045	0.753425	Rep2	2.05118	1.43704	1.43704	1.03737	Rep1	1.34949	1.29304	1.22796	1.13199
			Rep2	1.73973	1.54012	1.10568	1.07045	Rep2	2.17303	1.54427	1.5199	0.964257	Rep1	1.2781	1.34783	1.18645	0.949361
			Rep2	2.30333	2.18591	1.58708	1.16438	Rep2	2.18765	1.52965	1.34444	0.92039	Rep1	1.00913	1.01411	1.07687	0.990868
			Rep2	2.13894	1.50489	1.16438	1.05871	Rep2	2.02193	1.45654	1.43704	0.871649	Rep2	1.47406	1.59518	1.05189	0.988489
			Rep2	1.93933	1.58708	1.43444	1.18787	Rep2	2.00244	1.63201	1.39805	1.02762	Rep2	1.23322	1.17549	1.24314	0.912343
			Rep3	3.01014	2.01689	1.48986	0.861486	Rep3	2.29144	1.76738	1.63904	1.10963	Rep2	1.08447	1.29414	1.27501	0.949531
			Rep3	2.78716	1.71284	1.79392	1.06419	Rep3	2.40374	1.77273	1.64439	0.970588	Rep2	1.15885	1.21268	1.24491	0.882238
			Rep3	2.58446	1.6723	1.71284	0.962838	Rep3	2.27005	1.61765	1.58556	0.991979	Rep2	1.53604	1.03736	1.0997	0.995573
			Rep3	2.88851	2.17905	1.65203	0.841216	Rep3	2.41979	1.70856	1.72995	0.965241	Rep2	1.17478	1.12945	1.36356	1.05755
			Rep3	3.09122	1.75338	1.69257	1.125	Rep3	2.27005	1.70321	1.74599	0.890374	Rep2	1.14291	1.12591	1.02532	1.06464
			Rep3	2.84797	1.81419	1.73311	1.14527	Rep3	2.10428	1.62834	1.57487	1.07219	Rep2	1.41208	1.17549	0.988135	1.02214
													Rep2	1.19603	1.24633	1.03595	1.02036
													Rep2	0.969364	0.975385	1.08199	1.10714
													Rep3	1.23006	1.12872	0.975684	0.944057
													Rep3	1.11614	1.20864	1.0403	1.18211
													Rep3	1.18925	1.36507	1.32086	0.932154
													Rep3	1.15014	1.28346	1.23925	1.01547
													Rep3	1.22666	1.17293	0.934875	0.906649
													Rep3	1.54634	1.0488	1.31746	1.00867
													Rep3	1.22836	1.43139	1.23244	1.01547
													Rep3	1.52593	1.28516	1.07261	0.966162
													Rep3	1.12124	1.57592	1.01479	0.981466
													Rep3	0.947798	0.965482	1.42799	1.04778
